# Supplementary material for: Multidisciplinary Management of Malignant Phyllodes Tumours of the Breast: A Case-Based Illustration and Systematic Review
Source: Int J Mol Sci. 2026 May 14;27(10):4376. doi: 10.3390/ijms27104376 (PMC13207521; doi:10.3390/ijms27104376)
Supplement: Supplementary file 1 [file ijms-27-04376-s001.zip]

Archive with 1 entries (1 files):
- ijms-4262487-supplementary.xlsx
