# Supplementary material for: Multidisciplinary Management of Malignant Phyllodes Tumours of the Breast: A Case-Based Illustration and Systematic Review
Source: Int J Mol Sci. 2026 May 14;27(10):4376. doi: 10.3390/ijms27104376 (PMC13207521; doi:10.3390/ijms27104376)
Supplement: Supplementary file 1 [file ijms-27-04376-s001.zip › ijms-4262487-supplementary.xlsx]

## Sheet: 1_SearchStrategy
Database	Time window	Language	Concept blocks	Proposed Boolean search (copy/paste)
PubMed/MEDLINE	2000-01-01 to 2024-12-31	English	A) Phyllodes + breast; B) malignant/management; C) RT/margins/molecular markers	((phyllodes[tiab] OR "phyllodes tumor"[tiab] OR "phyllodes tumour"[tiab] OR "malignant phyllodes"[tiab] OR "breast phyllodes"[tiab]) AND (breast[tiab] OR mammary[tiab])) AND (management[tiab] OR radiotherapy[tiab] OR "surgical margin"[tiab] OR "surgical excision"[tiab] OR "molecular marker*"[tiab] OR MED12[tiab] OR TERT[tiab] OR "Ki-67"[tiab] OR Bcl2[tiab] OR CD34[tiab] OR CD99[tiab] OR p53[tiab])
Scopus	2000–2024 (publication year)	English	TITLE-ABS-KEY blocks	TITLE-ABS-KEY(("phyllodes tumor" OR "phyllodes tumour" OR "malignant phyllodes" OR "breast phyllodes") AND (breast OR mammary) AND (radiotherapy OR "surgical margin*" OR "surgical excision" OR "molecular marker*" OR MED12 OR TERT OR "Ki-67" OR Bcl2 OR CD34 OR CD99 OR p53 OR management))
Web of Science Core Collection	2000–2024 (publication year)	English	TS= blocks	TS=(("phyllodes tumor" OR "phyllodes tumour" OR "malignant phyllodes" OR "breast phyllodes") AND (breast OR mammary) AND (radiotherapy OR "surgical margin*" OR "surgical excision" OR "molecular marker*" OR MED12 OR TERT OR "Ki-67" OR Bcl2 OR CD34 OR CD99 OR p53 OR management))

## Sheet: 2_Records612
Record_ID	Title	First_author	Year	Journal	Identifier	Source
1	Histological Risk Factors for Local Recurrence of Phyllodes Tumors of the Breast	Mimoun	2023	Anticancer Research	doi:10.21873/anticanres.16143; EID:2-s2.0-85145340556	Scopus
2	Borderline phyllodes tumor arising in accessory breast tissue at the axilla	Lapkittichot S	2022	Radiol Case Rep	PMID:35169410; doi:10.1016/j.radcr.2022.01.024; PMCID:PMC8829523	PubMed + Scopus
3	Sarcomas and malignant phyllodes tumours of the breast--a retrospective study	Confavreux C	2006	Eur J Cancer	PMID:17023158; doi:10.1016/j.ejca.2006.05.040	PubMed + Scopus
4	Malignant Phyllodes Tumor of the Breast in a 26-year-old Woman	Nguyen NT	2020	Cureus	PMID:32051802; doi:10.7759/cureus.6590; PMCID:PMC7001134	PubMed
5	Loss of imprinting of IGF2 in fibroadenomas and phyllodes tumors of the breast	Mishima C	2016	Oncol Rep	PMID:26676988; doi:10.3892/or.2015.4489	PubMed + Scopus
6	Factors effective on recurrence and metastasis in phyllodes tumors	Altiok M	2022	Niger J Clin Pract	PMID:35439900; doi:10.4103/njcp.njcp_1374_21	PubMed + Scopus
7	Huge triple-negative phyllodes breast cancer: A case report	Zheng	2017	International Journal of Clinical and Experimental Medicine	EID:2-s2.0-85032816737	Scopus
8	Early stage malignant phyllodes tumor case report	Wolbert T	2018	Int J Surg Case Rep	PMID:29247967; doi:10.1016/j.ijscr.2017.12.013; PMCID:PMC5985261	PubMed + Scopus
9	Non-Islet-Cell Tumor Hypoglycemia Secondary to Malignant Phyllodes Tumor of the Breast	Lee SM	2024	AACE Clin Case Rep	PMID:39372821; doi:10.1016/j.aace.2024.07.002; PMCID:PMC11447540	PubMed + Scopus
10	Outcome and predictive factors of local recurrence and distant metastases following primary surgical treatment of high-grade malignant phyllodes tumours of the breast	Kapiris I	2001	Eur J Surg Oncol	PMID:11735168; doi:10.1053/ejso.2001.1207	PubMed + Scopus
11	Severe Hypoglycemia Caused by a Giant Borderline Phyllodes Tumor of the Breast: A Case Report and Literature Review	Liu	2022	Frontiers in Endocrinology	doi:10.3389/fendo.2022.871998; EID:2-s2.0-85132285762	Scopus
12	ASO Author Reflections: Surgical Management of Phyllodes Tumors of the Breast	Iny E	2023	Ann Surg Oncol	PMID:36463356; doi:10.1245/s10434-022-12922-1	PubMed + Scopus
13	Recurrence is Not Associated with Margin Status in Phyllodes Tumor	Yoon KH	2023	Ann Surg Oncol	PMID:36596955; doi:10.1245/s10434-022-12997-w	PubMed + Scopus
14	Immunohistochemical expression of Ki-67, p53, and CD10 in phyllodes tumor and their correlation with its histological grade	Shubham S	2019	J Lab Physicians	PMID:31929699; doi:10.4103/JLP.JLP_106_19; PMCID:PMC6943865	PubMed
15	Width of margins in phyllodes tumors of the breast: the controversy drags on?-a systematic review and meta-analysis	Toussaint A	2021	Breast Cancer Res Treat	PMID:32935237; doi:10.1007/s10549-020-05924-8	PubMed + Scopus
16	Phyllodes Tumors of the Breast: Canadian National Consensus Document Using Modified Delphi Methodology	Bogach J	2023	Ann Surg Oncol	PMID:37556009; doi:10.1245/s10434-023-13912-7	PubMed + Scopus
17	Phyllodes tumors of the breast: a case series of 106 patients	Ben Hassouna	2006	Am J Surg	doi:10.1016/j.amjsurg.2006.04.007	Curated/Reference-check
18	Pure ground glass opacity (GGO) on chest CT: a rare presentation of lung metastasis of Malignant Phyllodes Tumor	Nakamura	2020	Breast Cancer	doi:10.1007/s12282-020-01122-y; EID:2-s2.0-85086784203	Scopus
19	Coexistence of Ductal Carcinoma Within Mammary Phyllodes Tumor: A Review of 557 Cases From a 20-year Region-wide Database in Hong Kong and Southern China	Co	2018	Clinical Breast Cancer	doi:10.1016/j.clbc.2017.06.001; EID:2-s2.0-85021812020	Scopus
20	Apatinib treatment is effective for metastatic malignant phyllodes tumors of the breast: a case report	Wang	2021	BMC Women's Health	doi:10.1186/s12905-021-01359-5; EID:2-s2.0-85106684668	Scopus
21	Clinical characteristics and prognostic factors of patients less than 40 years old with malignant phyllodes tumor of the breast	Li	2021	Chinese Journal of Clinical Oncology	doi:10.3969/j.issn.1000-8179.2021.13.133; EID:2-s2.0-105011724267	Scopus
22	Radiotherapy in Phyllodes Tumour	Varghese SS	2017	J Clin Diagn Res	PMID:28274029; doi:10.7860/JCDR/2017/24591.9167; PMCID:PMC5324474	PubMed + Scopus
23	Non-invasive ductal carcinoma within malignant phyllodes tumor of the breast	Erdogan O	2021	Niger J Clin Pract	PMID:33473040; doi:10.4103/njcp.njcp_261_20	PubMed + Scopus
24	Malignant phyllodes tumor with chondrosarcomatous differentiation: Radiological-pathological correlation	Murthy	2014	Journal of Clinical Imaging Science	doi:10.4103/2156-7514.141910; EID:2-s2.0-84908455235	Scopus
25	Margin dilemma in vacuum-assisted excisional BIOPSY to treat benign phyllodes tumors	Irkorucu	2020	Breast	doi:10.1016/j.breast.2020.06.011; EID:2-s2.0-85087856178	Scopus
26	Epithelial Carcinomas Arising within Phyllodes Tumours of the Breast: A Review of Their Pathological Characteristics	Cook W	2024	Pathobiology	PMID:37952521; doi:10.1159/000533745	PubMed + Scopus
27	The application of clinical variable-based nomogram in predicting overall survival in malignant phyllodes tumors of the breast	Li W	2023	Front Genet	PMID:37323673; doi:10.3389/fgene.2023.1133495; PMCID:PMC10265739	PubMed + Scopus
28	Clinicopathologic Characteristics and Patient Outcomes of Phyllodes Tumors: A Single Institution Experience	Mohan SC	2021	Am Surg	PMID:34689588; doi:10.1177/00031348211051673	PubMed + Scopus
29	Giant malignant phyllodes tumor of the breast: A rare case report and literature review	Liu M	2016	Oncol Lett	PMID:27347111; doi:10.3892/ol.2016.4583; PMCID:PMC4906910	PubMed + Scopus
30	The treatment process of a giant phyllodes tumor of the breast: a case report and review of the literature	Tong Y	2024	Front Oncol	PMID:38746678; doi:10.3389/fonc.2024.1382985; PMCID:PMC11091343	PubMed + Scopus
31	Malignant phyllodes tumor of the breast: treatment and prognosis	Mituś J	2014	Breast J	PMID:25227987; doi:10.1111/tbj.12333	PubMed
32	Management and Outcomes of Metastatic and Recurrent Malignant Phyllodes Tumors of the Breast: A Systematic Literature Review	Samii E	2023	Eur J Breast Health	PMID:37415652; doi:10.4274/ejbh.galenos.2023.2023-3-2; PMCID:PMC10320634	PubMed + Scopus
33	Transformation of a Benign-Appearing Fibroepithelial Lesion to a Giant Malignant Phyllodes Tumor of the Breast	Paxton EG	2022	Cureus	PMID:36699789; doi:10.7759/cureus.32881; PMCID:PMC9867914	PubMed
34	En Bloc Excision of Phyllodes Tumor of the Breast: Radical Approach Heralds Better Outcome	Nair	2021	Clinical Breast Cancer	doi:10.1016/j.clbc.2020.09.002; EID:2-s2.0-85092361202	Scopus
35	"Ruptured" malignant phyllodes tumor of the breast: a case report	Ditsatham C	2016	Int Med Case Rep J	PMID:26952179; doi:10.2147/IMCRJ.S96115; PMCID:PMC4768893	PubMed + Scopus
36	Management of non metastatic phyllodes tumors of the breast: review of the literature	Khosravi-Shahi P	2011	Surg Oncol	PMID:21609854; doi:10.1016/j.suronc.2011.04.007	PubMed + Scopus
37	Malignant Phyllodes Tumor of the Breast and Pregnancy: A Rare Case Report and Literature Review	Mustață L	2021	Medicina (Kaunas)	PMID:35056344; doi:10.3390/medicina58010036; PMCID:PMC8780966	PubMed + Scopus
38	Phyllodes tumor of the breast: diagnosis, management and outcome during a 10-year experience	Ditsatham C	2019	Cancer Manag Res	PMID:31695485; doi:10.2147/CMAR.S215039; PMCID:PMC6707441	PubMed + Scopus
39	Comprehensive genomic profiling of malignant phyllodes tumors of the breast	Nozad S	2017	Breast Cancer Res Treat	PMID:28210881; doi:10.1007/s10549-017-4156-1	PubMed + Scopus
40	Retrospective study of malignant phyllodes tumors of the breast: risk factors for recurrence	Li	2021	The Breast		Curated/Reference-check
41	A huge malignant phyllodes tumor of the breast with osteoclast-like giant cells: a case report	Liu T	2021	Gland Surg	PMID:33968702; doi:10.21037/gs-20-845; PMCID:PMC8102212	PubMed + Scopus
42	Phyllodes Tumors-The Predictors and Detection of Recurrence	Lim RS	2021	Can Assoc Radiol J	PMID:32090614; doi:10.1177/0846537119899553	PubMed + Scopus
43	Giant benign phyllodes breast tumour with pulmonary nodule mimicking malignancy: A case report	Zhang	2020	World Journal of Clinical Cases	doi:10.12998/wjcc.v8.i16.3591; EID:2-s2.0-85089995690	Scopus
44	Large Malignant Phyllodes Tumor of the Breast: Case Report of a Young Female and Review of Literature	Saad	2020	Archives of Breast Cancer	doi:10.32768/abc.202073136-142; EID:2-s2.0-85160229190	Scopus
45	Phyllodes tumors of the breast treated in a tertiary health care center: case series and literature review	Assi H	2020	J Int Med Res	PMID:30318976; doi:10.1177/0300060518803530; PMCID:PMC7113489	PubMed + Scopus
46	Transformation of a Benign-Appearing Fibroepithelial Lesion to a Giant Malignant Phyllodes Tumor of the Breast	Paxton EG	2022	Cureus	PMID:36699789; doi:10.7759/cureus.32881; PMCID:PMC9867914	PubMed
47	Cause-specific survival following surgery in malignant phyllodes tumor of the female breast	Macdonald	2007	American Journal of Hematology/ Oncology	EID:2-s2.0-34547800201	Scopus
48	Adjuvant radiotherapy and chemotherapy for patients with breast phyllodes tumors: a systematic review and meta-analysis	Chao X	2019	BMC Cancer	PMID:31014268; doi:10.1186/s12885-019-5585-5; PMCID:PMC6480723	PubMed + Scopus
49	Borderline phyllodes tumor arising in accessory breast tissue at the axilla	Lapkittichot S	2022	Radiol Case Rep	PMID:35169410; doi:10.1016/j.radcr.2022.01.024; PMCID:PMC8829523	PubMed + Scopus
50	Surgical Management of Benign and Borderline Phyllodes Tumors of the Breast	Moutte A	2016	Breast J	PMID:27265474; doi:10.1111/tbj.12623	PubMed + Scopus
51	Management of synchronous phyllodes tumors with invasive breast carcinoma: A review of the literature and a case report breast	Potdevin	2016	Cancer Treatment and Research Communications	doi:10.1016/j.ctarc.2016.08.002; EID:2-s2.0-85034031841	Scopus
52	Case report: Massive ruptured malignant phyllodes tumour	Ong	2017	Journal of Health and Translational Medicine	doi:10.22452/jummec.vol20no1.4; EID:2-s2.0-85026367258	Scopus
53	Huge malignant phyllodes breast tumor: A real entity in a new era of early breast cancer	Testori	2015	World Journal of Surgical Oncology	doi:10.1186/s12957-015-0508-7; EID:2-s2.0-84928729053	Scopus
54	Predictive Factors of Recurrence Following Surgical Treatment of Phyllodes Tumors in Ramathibodi Hospital	Pornchai	2017	Journal of the Medical Association of Thailand	EID:2-s2.0-85123894881	Scopus
55	Recurrent MED12 exon 2 mutations in benign breast fibroepithelial lesions in adolescents and young adults	Pareja F	2019	J Clin Pathol	PMID:30467240; doi:10.1136/jclinpath-2018-205570; PMCID:PMC6580856	PubMed + Scopus
56	Malignant phyllodes tumour with liposarcomatous differentiation, invasive tubular carcinoma, and ductal and lobular carcinoma in situ: case report and review of the literature	Abdul Aziz M	2010	Patholog Res Int	PMID:21151726; doi:10.4061/2010/501274; PMCID:PMC2990446	PubMed
57	Benign Phyllodes Tumors: Comparison of Prognosis among Three Different Surgical Approaches	Jiang	2023	Breast Journal	doi:10.1155/2023/1682084; EID:2-s2.0-85174080559	Scopus
58	A subset of malignant phyllodes tumors harbors alterations in the Rb/p16 pathway	Cimino-Mathews A	2013	Hum Pathol	PMID:23916291; doi:10.1016/j.humpath.2013.06.009; PMCID:PMC3998645	PubMed + Scopus
59	CD34, CD117, and actin expression in phyllodes tumor of the breast	Chen CM	2000	J Surg Res	PMID:11104647; doi:10.1006/jsre.2000.6001	PubMed + Scopus
60	Transformation of benign fibroadenoma to malignant phyllodes tumor	Sanders LM	2015	Acta Radiol Open	PMID:26331090; doi:10.1177/2058460115592061; PMCID:PMC4548734	PubMed
61	Margin Width and Local Recurrence in Patients with Phyllodes Tumors of the Breast	Del Calvo H	2024	Ann Surg Oncol	PMID:39085546; doi:10.1245/s10434-024-15892-8; PMCID:PMC11913203	PubMed + Scopus
62	Huge borderline phyllodes breast tumor with repeated recurrences and progression toward more malignant phenotype: a case report and literature review	Wang Y	2018	Onco Targets Ther	PMID:30464526; doi:10.2147/OTT.S171714; PMCID:PMC6223390	PubMed + Scopus
63	Phyllodes tumor of the breast: stromal overgrowth and histological classification are useful prognosis-predictive factors for local recurrence in patients with a positive surgical margin	Taira N	2007	Jpn J Clin Oncol	PMID:17932112; doi:10.1093/jjco/hym099	PubMed + Scopus
64	Postoperative surgical margin results of the phyllodes tumors from a tertiary hospital	Dal F	2024	Rev Assoc Med Bras (1992)	PMID:39383396; doi:10.1590/1806-9282.20240833; PMCID:PMC11460639	PubMed + Scopus
65	Precise diagnosis of breast phyllodes tumors using Raman spectroscopy: Biochemical fingerprint, tumor metabolism and possible mechanism	Wu Y	2023	Anal Chim Acta	PMID:37977771; doi:10.1016/j.aca.2023.341897	PubMed + Scopus
66	Prognostic factors in phyllodes tumours of the breast: Retrospective study on 166 consecutive cases	Di	2020	ESMO Open	doi:10.1136/esmoopen-2020-000843; EID:2-s2.0-85092659618	Scopus
67	The Defect Repair After a Giant Malignant Phyllodes Tumor Resection of Breast Using a Kiss Flap	Luo	2023	Indian Journal of Surgery	doi:10.1007/s12262-022-03560-8; EID:2-s2.0-85137547593	Scopus
68	A comprehensive genetic profile of phyllodes tumours of the breast detects important mutations, intra-tumoral genetic heterogeneity and new genetic changes on recurrence	Jones	2008	Journal of Pathology	doi:10.1002/path.2320; EID:2-s2.0-41649118931	Scopus
69	Immunohistochemical Expression of KI-67 and P53 in different grades of Phyllodes Tumors of the Breast and its Association with Clinicopathological Characteristics	Tahir	2024	Journal of Postgraduate Medical Institute	doi:10.54079/jpmi.38.3.3380; EID:2-s2.0-85207411896	Scopus
70	Malignant phyllodes tumor of the breast presenting with hypoglycemia: a case report and literature review	Pacioles T	2014	Cancer Manag Res	PMID:25525388; doi:10.2147/CMAR.S71933; PMCID:PMC4266253	PubMed + Scopus
71	Phyllodes tumor masquerading as a fungating breast mass	Bruce NR	2017	J Surg Case Rep	PMID:29250309; doi:10.1093/jscr/rjx220; PMCID:PMC5726478	PubMed + Scopus
72	Cutaneous Scalp Metastases of Malignant Phyllodes Tumor of the Breast	Lee HJ	2020	J Breast Cancer	PMID:32595994; doi:10.4048/jbc.2020.23.e18; PMCID:PMC7311367	PubMed + Scopus
73	Management of malignant and borderline phyllodes tumors of the breast: our experience	Zervoudis S	2019	J BUON	PMID:31646802	PubMed + Scopus
74	Malignant Phyllodes Tumor of the Breast Metastasizing to the Vulva: 18F-FDG PET-CT Demonstrating Rare Metastasis from a Rare Tumor	Khangembam	2012	Nuclear Medicine and Molecular Imaging	doi:10.1007/s13139-012-0154-8; EID:2-s2.0-84865789153	Scopus
75	Malignant phyllodes tumor of the breast with liposarcomatous differentiation: A case report with imaging findings	Kim JH	2019	Radiol Case Rep	PMID:30834064; doi:10.1016/j.radcr.2019.02.007; PMCID:PMC6389548	PubMed + Scopus
76	Malignant phyllodes tumor and invasive lobular breast carcinoma: Morpho-molecular characterization of an uncommon collision tumor and review of the literature	Schaumann	2024	Pathology Research and Practice	doi:10.1016/j.prp.2024.155100; EID:2-s2.0-85183502266	Scopus
77	Recurrent phyllodes tumour of breast infiltrating the latissimus dorsi reconstruction flap	Saxena	2020	BMJ Case Reports	doi:10.1136/bcr-2020-238306; EID:2-s2.0-85098005931	Scopus
78	Genetic analysis of uterine adenosarcomas and phyllodes tumors of the breast	Geyer FC	2017	Mol Oncol	PMID:28267263; doi:10.1002/1878-0261.12049; PMCID:PMC5537914	PubMed + Scopus
79	P16 and pRb immunohistochemical expression increases with increasing tumour grade in mammary phyllodes tumours	Karim	2010	Histopathology	doi:10.1111/j.1365-2559.2010.03562.x; EID:2-s2.0-77953179575	Scopus
80	Phyllodes tumours of the breast: the role of CD34, vascular endothelial growth factor and β-catenin in histological grading and clinical outcome	Ho SK	2013	Histopathology	PMID:23772632; doi:10.1111/his.12177	PubMed
81	Mammary phyllodes tumour: a 15-year multicentre clinical review	Co M	2018	J Clin Pathol	PMID:29146885; doi:10.1136/jclinpath-2017-204827	PubMed + Scopus
82	Nipple-sparing mastectomy and immediate breast reconstruction by prepectoral implant for the management of giant phyllodes tumors: A case series	Abdelwahab KM	2024	Breast Dis	PMID:38968039; doi:10.3233/BD-240011; PMCID:PMC11307034	PubMed + Scopus
83	Association of clinicopathological features and prognosis of TERT alterations in phyllodes tumor of breast	Tsang JYS	2018	Sci Rep	PMID:29497099; doi:10.1038/s41598-018-22232-w; PMCID:PMC5832760	PubMed + Scopus
84	Phyllodes tumour of the breast and margins: How much is enough	Ogunbiyi S	2019	Can J Surg	PMID:30694037; doi:10.1503/cjs.005718; PMCID:PMC6351251	PubMed + Scopus
85	Malignant phyllodes tumor with extensive lipomatous differentiation	Landy	2020	Radiology Case Reports	doi:10.1016/j.radcr.2020.08.023; EID:2-s2.0-85091235385	Scopus
86	Surgical Margins and Adjuvant Therapies in Malignant Phyllodes Tumors of the Breast: A Multicenter Retrospective Study	Neron M	2020	Ann Surg Oncol	PMID:31989361; doi:10.1245/s10434-020-08217-y	PubMed
87	Validation of the Singapore nomogram for outcome prediction in breast phyllodes tumours in a large patient cohort	Chng TW	2018	J Clin Pathol	PMID:28751520; doi:10.1136/jclinpath-2017-204568	PubMed + Scopus
88	MED12 exon 2 mutation as a highly sensitive and specific marker in distinguishing phyllodes tumours from other spindle neoplasms of the breast	Lien HC	2016	APMIS	PMID:26860948; doi:10.1111/apm.12516	PubMed + Scopus
89	Breast Phyllodes Tumor: A Tumor With Unpredictable Clinical Behavior	Tomé AI	2023	Cureus	PMID:37193421; doi:10.7759/cureus.37537; PMCID:PMC10182856	PubMed
90	Expression of cancer stem cell markers in breast phyllodes tumor	Kim SI	2020	Cancer Biomark	PMID:32675396; doi:10.3233/CBM-191276	PubMed + Scopus
91	Recurrent malignant phyllodes tumor of the breast: A case report	Wang Q	2017	Medicine (Baltimore)	PMID:29245318; doi:10.1097/MD.0000000000009069; PMCID:PMC5728933	PubMed
92	Genetic Profiling of Mammary Periductal Stromal Tumors With Histologic Correlation Highlights High-Grade and Low-Grade Groups and Similarities to Phyllodes Tumors	Krings G	2026	Mod Pathol	PMID:41534841; doi:10.1016/j.modpat.2026.100961	PubMed
93	Pediatric Malignant Phyllodes Tumors of the Breast: Characteristics and Outcomes Based on the Surveillance Epidemiology and End Results Database	Xiao	2020	Journal of Surgical Research	doi:10.1016/j.jss.2019.12.031; EID:2-s2.0-85078105856	Scopus
94	Next-Gen Sequencing Exposes Frequent MED12 Mutations and Actionable Therapeutic Targets in Phyllodes Tumors	Cani AK	2015	Mol Cancer Res	PMID:25593300; doi:10.1158/1541-7786.MCR-14-0578; PMCID:PMC4936398	PubMed + Scopus
95	Stromal Ki67 Expression Might be a Useful Marker for Distinguishing Fibroadenoma From Benign Phyllodes Tumor of the Breast	Yuan M	2024	Int J Surg Pathol	PMID:37157807; doi:10.1177/10668969231171132	PubMed + Scopus
96	Comparison of Predictive Factors For the Diagnosis and Clinical Course of Phyllodes Tumours of the Breast	Yabanoglu H	2015	Acta Chir Belg	PMID:27384893; doi:10.1080/00015458.2015.11681063	PubMed + Scopus
97	Giant malignant phyllodes tumour of breast	Krishnamoorthy R	2014	Case Rep Oncol Med	PMID:25548696; doi:10.1155/2014/956856; PMCID:PMC4273467	PubMed
98	A leafy surprise: Case report of male breast malignant phyllodes	Khalid IB	2021	Int J Surg Case Rep	PMID:34715464; doi:10.1016/j.ijscr.2021.106536; PMCID:PMC8577468	PubMed + Scopus
99	The Prognostic Value of Ki67 in Phyllodes Tumor of the Breast: A Systematic Review and Meta-Analysis	Refai	2024	Bahrain Medical Bulletin	EID:2-s2.0-85215319654	Scopus
100	The Prognostic Value of Ki67 in Phyllodes Tumor of the Breast: A Systematic Review and Meta-Analysis	Refai	2024	Bahrain Medical Bulletin	EID:2-s2.0-85215319654	Scopus
101	Malignant phyllodes: 10 year review of management through a sarcoma service	Lonie S	2024	Eur J Surg Oncol	PMID:39163741; doi:10.1016/j.ejso.2024.108534	PubMed + Scopus
102	Surgical management phyllodes tumors of the breast	Papadopoulos	2007	Surgical Chronicles	EID:2-s2.0-38849161476	Scopus
103	Large Malignant Phyllodes Tumor of the Breast with Metastases to the Lungs	Augustyn A	2015	Rare Tumors	PMID:26266007; doi:10.4081/rt.2015.5684; PMCID:PMC4508638	PubMed + Scopus
104	Malignant phyllodes: A presentation of Two patients with a rare disease	Sheppard	2017	American Surgeon	EID:2-s2.0-85040461098	Scopus
105	A rare case of breast malignant phyllodes tumor with metastases to the kidney	Karczmarek-Borowska	2015	Medicine (United States)	doi:10.1097/MD.0000000000001312; EID:2-s2.0-84943154427	Scopus
106	Giant breast phyllodes tumor with silent thromboembolism: A case report	Wang	2023	Cancer Reports	doi:10.1002/cnr2.1865; EID:2-s2.0-85168149634	Scopus
107	A case of phyllodes tumor of the breast in an 11-year-old girl	Jinta	2016	Journal of the Wakayama Medical Society	EID:2-s2.0-84994558829	Scopus
108	Phyllodes tumors of the breast: a retrospective analysis of 57 cases	Noordman	2020	Breast Cancer Research and Treatment	doi:10.1007/s10549-020-05620-7; EID:2-s2.0-85083425676	Scopus
109	Apatinib treatment is effective for metastatic malignant phyllodes tumors of the breast: a case report	Wang	2021	BMC Women's Health	doi:10.1186/s12905-021-01359-5; EID:2-s2.0-85106684668	Scopus
110	Ki67 and P53 Expression in Relation to Clinicopathological Features in Phyllodes Tumour of the Breast	Mohd Ali NA	2020	Asian Pac J Cancer Prev	PMID:32986365; doi:10.31557/APJCP.2020.21.9.2653; PMCID:PMC7779430	PubMed + Scopus
111	Malignant phyllodes tumor of the breast with liposarcomatous differentiation and intraductal hyperplasia	Ayadi-Kaddour	2015	Breast Disease	doi:10.3233/BD-140377; EID:2-s2.0-84916920090	Scopus
112	Invasive ductal carcinoma within borderline phyllodes tumor with lymph node metastases: A case report and review of the literature	Wu DI	2016	Oncol Lett	PMID:27073506; doi:10.3892/ol.2016.4238; PMCID:PMC4812231	PubMed + Scopus
113	Nodular Fasciitis of the Breast Mimicking Phyllodes Tumors: A Case Report and Literature Review	Chang YH	2022	J Korean Soc Radiol	PMID:36545411; doi:10.3348/jksr.2022.0028; PMCID:PMC9748462	PubMed + Scopus
114	Extent of surgery in the management of phyllodes tumor of the breast: a retrospective multicenter study from India	Verma S	2010	J Cancer Res Ther	PMID:21358091; doi:10.4103/0973-1482.77085	PubMed + Scopus
115	Analysis of prognostic factors of early breast malignant phyllodes tumor based on SEER database	Zhou	2021	Chinese Journal of Clinical Research	doi:10.13429/j.cnki.cjcr.2021.06.001; EID:2-s2.0-85172706348	Scopus
116	Massively parallel sequencing of phyllodes tumours of the breast reveals actionable mutations, and TERT promoter hotspot mutations and TERT gene amplification as likely drivers of progression	Piscuoglio S	2016	J Pathol	PMID:26832993; doi:10.1002/path.4672; PMCID:PMC4962788	PubMed + Scopus
117	Cytologic diagnosis of metastatic malignant phyllodes tumor of the breast in pleural effusion	Li JJX	2019	Diagn Cytopathol	PMID:30829462; doi:10.1002/dc.24151	PubMed + Scopus
118	Evaluation of the Clinicopathological Features Associated With Malignancy of Phyllodes Tumor of the Breast	Jagdewsing DR	2024	Cureus	PMID:39845255; doi:10.7759/cureus.76221; PMCID:PMC11751106	PubMed
119	Malignant phyllodes tumor with lymph node metastasis	Hameed	2022	Onkologia i Radioterapia	EID:2-s2.0-85147273797	Scopus
120	The impact of adjuvant chemotherapy on the long-term prognosis of breast malignant phyllodes tumors: a propensity score-matched study	Zhuang	2024	J Natl Compr Canc Netw	PMID:39074497; doi:10.6004/jnccn.2024.7023	Curated/Reference-check
121	Phyllodes tumor of the breast: diagnosis, management and outcome in a single institution	Ditsatham	2019	Ann Med Surg		Curated/Reference-check
122	The coexistence of invasive ductal carcinoma and malignant phyllodes tumor with liposarcomatous and chondrosarcomatous differentiation in the same breast in a post-osteosarcoma case	Kefeli	2008	Pathology Research and Practice	doi:10.1016/j.prp.2008.07.004; EID:2-s2.0-56349138516	Scopus
123	Case report: Massive ruptured malignant phyllodes tumour	Ong	2017	Journal of Health and Translational Medicine	doi:10.22452/jummec.vol20no1.4; EID:2-s2.0-85026367258	Scopus
124	MED12 is frequently mutated in breast phyllodes tumours: a study of 112 cases	Ng CC	2015	J Clin Pathol	PMID:26018969; doi:10.1136/jclinpath-2015-202896	PubMed + Scopus
125	Predicting Outcome in Mammary Phyllodes Tumors: Relevance of Clinicopathological Features	Li J	2019	Ann Surg Oncol	PMID:31111353; doi:10.1245/s10434-019-07445-1	PubMed + Scopus
126	Diagnostic concordance of phyllodes tumour of the breast	Rakha E	2021	Histopathology	PMID:33966296; doi:10.1111/his.14397	PubMed + Scopus
127	Surgical treatment of phyllodes tumor of the breast with the trend	Huang	2014	Journal of Experimental and Clinical Medicine (Taiwan)	doi:10.1016/j.jecm.2014.08.002; EID:2-s2.0-84927651443	Scopus
128	The treatment process of an extremely rare giant borderline phyllodes tumor of breast: case report and literature review	Wang Q	2021	Transl Cancer Res	PMID:35116514; doi:10.21037/tcr-20-3461; PMCID:PMC8798542	PubMed + Scopus
129	Osteosarcoma mimic in the breast: A recurrent malignant phyllodes tumour harbouring MED12 and hTERT mutations	Tokoyoda M	2018	Cytopathology	PMID:29633481; doi:10.1111/cyt.12544	PubMed + Scopus
130	Benign and low-grade fibroepithelial neoplasms of the breast have low recurrence rate after positive surgical margins	Cowan ML	2016	Mod Pathol	PMID:26743469; doi:10.1038/modpathol.2015.157	PubMed + Scopus
131	Treatment of Patients with Distant Metastases from Phyllodes Tumor of the Breast	Mituś JW	2016	World J Surg	PMID:26464157; doi:10.1007/s00268-015-3262-7; PMCID:PMC4709382	PubMed + Scopus
132	Phyllodes tumors of the breast: Analysis of 35 cases from a single institution	Demian GA	2016	J Egypt Natl Canc Inst	PMID:27406381; doi:10.1016/j.jnci.2016.06.004	PubMed + Scopus
133	Under- and Normal-Weight Patients Are More Susceptible to Recurrence of Phyllodes Tumor	Kim	2022	The breast journal	doi:10.1155/2022/4474251; EID:2-s2.0-85132078919	Scopus
134	Immunohistochemical phenotypes of phyllodes tumor of the breast	Song	2008	Korean J Pathol		Curated/Reference-check
135	Phyllodes Tumors of the Breast: A Rare Lesion with Still-Evolving Prognostic Features and Clinical Management	Retson	2022	Current Radiology Reports	doi:10.1007/s40134-022-00403-y; EID:2-s2.0-85141579638	Scopus
136	Case report: Osteosarcomatous differentiation in the lung metastasis of a malignant phyllodes tumor	Liu R	2023	Front Med (Lausanne)	PMID:37025961; doi:10.3389/fmed.2023.1141353; PMCID:PMC10070992	PubMed + Scopus
137	Utilization of radiotherapy for malignant phyllodes tumors: analysis of the National Cancer Data Base, 1998-2009	Gnerlich JL	2014	Ann Surg Oncol	PMID:24306659; doi:10.1245/s10434-013-3395-6	PubMed + Scopus
138	Analysis of the treatment and prognosis of recurrent breast phyllodes tumor	Fang	2009	Zhonghua zhong liu za zhi [Chinese journal of oncology]	EID:2-s2.0-77955896429	Scopus
139	Surgical treatment of borderline and malignant phyllodes tumors: the effect of the extent of resection and tumor characteristics on patient outcome	Onkendi EO	2014	Ann Surg Oncol	PMID:25034817; doi:10.1245/s10434-014-3909-x	PubMed + Scopus
140	Breast tumor with giant borderline phyllodes: Case report and literature review	Zhang G	2024	Medicine (Baltimore)	PMID:39496019; doi:10.1097/MD.0000000000037260; PMCID:PMC11537575	PubMed + Scopus
141	Sarcomas of the Breast with a Spotlight on Angiosarcoma and Cystosarcoma Phyllodes	Thornton K	2016	Surg Oncol Clin N Am	PMID:27591494; doi:10.1016/j.soc.2016.05.004	PubMed + Scopus
142	A single-center experience and review of the literature: 64 cases of phyllodes tumors to better understand risk factors and disease management	Lightner AL	2015	Am Surg	PMID:25760210	PubMed
143	Germline Genetic Mutations in a Multi-center Contemporary Cohort of 550 Phyllodes Tumors: An Opportunity for Expanded Multi-gene Panel Testing	Rosenberger	2020	Annals of Surgical Oncology	doi:10.1245/s10434-020-08480-z; EID:2-s2.0-85086160199	Scopus
144	Using Genomic Sequencing to Explain an Exceptional Response to Therapy in a Malignant Phyllodes Tumor	Conduit	2020	JCO Precision Oncology	doi:10.1200/PO.20.00305; EID:2-s2.0-85096053412	Scopus
145	Coexistence of benign phyllodes tumor and invasive ductal cancer in the ipsilateral breast: A case report	Shinzaki W	2024	Int J Surg Case Rep	PMID:39154567; doi:10.1016/j.ijscr.2024.110162; PMCID:PMC11378254	PubMed + Scopus
146	Male Malignant Phyllodes Breast Tumor After Prophylactic Breast Radiotherapy and Bicalutamide Treatment: A Case Report	Karihtala P	2016	Anticancer Res	PMID:27354604	PubMed + Scopus
147	Malignant phyllodes tumor with extensive lipomatous differentiation	Landy	2020	Radiology Case Reports	doi:10.1016/j.radcr.2020.08.023; EID:2-s2.0-85091235385	Scopus
148	Breast malignant phyllodes tumour metastasising to soft tissues of oral cavity	Lourdes	2007	Clinical and Translational Oncology	doi:10.1007/s12094-007-0049-9; EID:2-s2.0-34447096815	Scopus
149	A Case of Malignant Phyllodes Tumor of the Breast Metastasizing to the Ovary	Tada	2022	International Journal of Surgical Pathology	doi:10.1177/10668969211056912; EID:2-s2.0-85118991713	Scopus
150	Immunohistochemical Expression of KI-67 and P53 in different grades of Phyllodes Tumors of the Breast and its Association with Clinicopathological Characteristics	Tahir	2024	Journal of Postgraduate Medical Institute	doi:10.54079/jpmi.38.3.3380; EID:2-s2.0-85207411896	Scopus
151	Immunohistochemical and molecular markers in breast phyllodes tumors	Korcheva VB	2011	Appl Immunohistochem Mol Morphol	PMID:21030860; doi:10.1097/PAI.0b013e3181f5349a	PubMed + Scopus
152	Pure ground glass opacity (GGO) on chest CT: a rare presentation of lung metastasis of Malignant Phyllodes Tumor	Nakamura	2020	Breast Cancer	doi:10.1007/s12282-020-01122-y; EID:2-s2.0-85086784203	Scopus
153	Benign Phyllodes Tumor of the Breast Diagnosed After Ultrasound-Guided Vacuum-Assisted Biopsy: Surgical Excision or Wait-and-Watch?	Ouyang Q	2016	Ann Surg Oncol	PMID:26577125; doi:10.1245/s10434-015-4990-5	PubMed + Scopus
154	Time to revise classification of phyllodes tumors of breast? Results of a French multicentric study	Adam MJ	2018	Eur J Surg Oncol	PMID:30195948; doi:10.1016/j.ejso.2018.08.007	PubMed + Scopus
155	Malignant phyllodes tumor composed almost exclusively of a fibrosarcomatous component: A case report and review of malignant phyllodes tumors with metastases	Suzuki-Uematsu	2010	Breast Cancer	doi:10.1007/s12282-009-0099-7; EID:2-s2.0-77955515629	Scopus
156	Correlations of morphological features and surgical management with clinical outcome in a multicentre study of 241 phyllodes tumours of the breast	Mihai R	2021	Histopathology	PMID:33325544; doi:10.1111/his.14316	PubMed + Scopus
157	Recurrence Rates of Benign Phyllodes Tumors After Surgical Excision and Ultrasonography-Guided Vacuum-Assisted Excision	Kim GR	2016	Ultrasound Q	PMID:27233071; doi:10.1097/RUQ.0000000000000178	PubMed + Scopus
158	Margin Status and Local Recurrence in Phyllodes Tumours of the Breast: A Canadian Series	Moldoveanu D	2023	Ann Surg Oncol	PMID:36456792; doi:10.1245/s10434-022-12894-2	PubMed + Scopus
159	Benign and borderline phyllodes tumors of the breast: Clinicopathologic analysis of 205 cases with emphasis on the surgical margin status and local recurrence rate	Genco IS	2021	Ann Diagn Pathol	PMID:33513547; doi:10.1016/j.anndiagpath.2021.151708	PubMed + Scopus
160	A case of phyllodes tumor of the breast in an 11-year-old girl	Jinta	2016	Journal of the Wakayama Medical Society	EID:2-s2.0-84994558829	Scopus
161	Malignant Phyllodes Tumor with Heterologous Telangiectatic Osteosarcoma	Duckworth	2024	International Journal of Surgical Pathology	doi:10.1177/10668969241228287; EID:2-s2.0-85184205399	Scopus
162	Under- and Normal-Weight Patients Are More Susceptible to Recurrence of Phyllodes Tumor	Kim	2022	The breast journal	doi:10.1155/2022/4474251; EID:2-s2.0-85132078919	Scopus
163	Rapid-Growing Phyllodes Tumor after an Accidental Bump on the Breast: A Case Report	Damaskos	2024	Case Reports in Oncology	doi:10.1159/000539533; EID:2-s2.0-85203055923	Scopus
164	Borderline phyllodes tumour of the breast with eosinophilic inclusion bodies: Case report and molecular sequencing	Lam	2023	International Journal of Surgery Case Reports	doi:10.1016/j.ijscr.2023.108776; EID:2-s2.0-85170437645	Scopus
165	Malignant phyllodes tumor of the breast with heterologous osteosarcoma and chondrosarcomatous differentiation: A rare case report with imaging findings	Ko	2023	Radiology Case Reports	doi:10.1016/j.radcr.2023.02.039; EID:2-s2.0-85150443844	Scopus
166	Extent of surgery in the management of phyllodes tumor of the breast: a retrospective multicenter study from India	Verma S	2010	J Cancer Res Ther	PMID:21358091; doi:10.4103/0973-1482.77085	PubMed + Scopus
167	Malignant phyllodes tumor	Pandey M	2001	Breast J	PMID:11843853; doi:10.1046/j.1524-4741.2001.07606.x	PubMed + Scopus
168	A rare case of mixed type liposarcoma of breast arising in malignant phyllodes tumor	Kim	2020	Breast Journal	doi:10.1111/tbj.13546; EID:2-s2.0-85073942050	Scopus
169	Predicting Outcome in Mammary Phyllodes Tumors: Relevance of Clinicopathological Features	Li J	2019	Ann Surg Oncol	PMID:31111353; doi:10.1245/s10434-019-07445-1	PubMed + Scopus
170	Surgical management in phyllodes tumors of the breast: a systematic review and meta-analysis	Wei Y	2022	Gland Surg	PMID:35402210; doi:10.21037/gs-21-789; PMCID:PMC8984980	PubMed + Scopus
171	A TP53 founder mutation, p.R337H, is associated with phyllodes breast tumors in Brazil	Giacomazzi	2013	Virchows Archiv	doi:10.1007/s00428-013-1439-8; EID:2-s2.0-84879838196	Scopus
172	Angiosarcoma in recurrent malignant phyllodes tumor of breast	Kumar	2012	Indian Journal of Pathology and Microbiology	doi:10.4103/0377-4929.97905; EID:2-s2.0-84863766812	Scopus
173	Fibroepithelial lesions with cellular stroma on breast core needle biopsy: are there predictors of outcome on surgical excision?	Jacobs TW	2005	Am J Clin Pathol	PMID:16191502; doi:10.1309/5N2C-4N5X-CB8X-W8JL	PubMed + Scopus
174	Experience of ultrasound-guided vacuum-assisted excision of a phyllodes tumor arising from ectopic axillary breast tissue: A case report	Yang	2021	Iranian Journal of Radiology	doi:10.5812/iranjradiol.106627; EID:2-s2.0-85118156301	Scopus
175	Real-world efficacy of postoperative radiotherapy with a moderate dose-escalation for phyllodes tumors of the breast	Álvarez B	2023	Transl Breast Cancer Res	PMID:38751466; doi:10.21037/tbcr-23-37; PMCID:PMC11093036	PubMed + Scopus
176	MED12 exon 2 and TERT promoter mutations in primary and recurrent breast fibroepithelial lesions	Hu Y	2021	Pathol Int	PMID:34597441; doi:10.1111/pin.13172	PubMed + Scopus
177	Metastatic malignant phyllodes tumor involving the cerebellum	Rowe JJ	2015	J Clin Neurosci	PMID:25449208; doi:10.1016/j.jocn.2014.09.004	PubMed + Scopus
178	Olaratumab administered in two cases of phyllodes tumour of the breast: End of the beginning?	Kyriazoglou	2019	ESMO Open	doi:10.1136/esmoopen-2018-000479; EID:2-s2.0-85068156810	Scopus
179	A Case of Malignant Phyllodes Tumor of the Breast Metastasizing to the Ovary	Tada	2022	International Journal of Surgical Pathology	doi:10.1177/10668969211056912; EID:2-s2.0-85118991713	Scopus
180	Genetic and Clinical Characteristics of Phyllodes Tumors of the Breast	Kim JY	2018	Transl Oncol	PMID:29145046; doi:10.1016/j.tranon.2017.10.002; PMCID:PMC5684533	PubMed + Scopus
181	Comparative study of histological features between core needle biopsy and surgical excision in phyllodes tumor	Choi	2012	Pathology International	doi:10.1111/j.1440-1827.2011.02761.x; EID:2-s2.0-84855911104	Scopus
182	Radiotherapy with apatinib for recurrence of malignant phyllodes tumor of the breast: A case report	Wu H	2020	Medicine (Baltimore)	PMID:32011486; doi:10.1097/MD.0000000000018808; PMCID:PMC7220223	PubMed + Scopus
183	Coexistence of Ductal Carcinoma Within Mammary Phyllodes Tumor: A Review of 557 Cases From a 20-year Region-wide Database in Hong Kong and Southern China	Co	2018	Clinical Breast Cancer	doi:10.1016/j.clbc.2017.06.001; EID:2-s2.0-85021812020	Scopus
184	Surgical excision and oncoplastic breast surgery in 32 patients with benign phyllodes tumors	Ren J	2018	World J Surg Oncol	PMID:30041698; doi:10.1186/s12957-018-1453-z; PMCID:PMC6058379	PubMed + Scopus
185	Malignant Phyllodes Tumor Presenting in Bone, Brain, Lungs, and Lymph Nodes	Johnson ED	2016	Case Rep Oncol	PMID:28203179; doi:10.1159/000453660; PMCID:PMC5260605	PubMed + Scopus
186	The utility of a targeted gene mutation panel in refining the diagnosis of breast phyllodes tumours	Koh	2019	Pathology	doi:10.1016/j.pathol.2019.04.005; EID:2-s2.0-85068971786	Scopus
187	Malignant phyllodes tumor in Lynch syndrome: A case report	Kazmi	2019	Journal of Medical Case Reports	doi:10.1186/s13256-019-2138-0; EID:2-s2.0-85069038491	Scopus
188	MED12 exon 2 and TERT promoter mutations in primary and recurrent breast fibroepithelial lesions	Hu Y	2021	Pathol Int	PMID:34597441; doi:10.1111/pin.13172	PubMed + Scopus
189	A rare case of a malignant phyllodes tumor of the breast associated with secretion of beta-human chorionic gonadotropin	Andring	2019	Breast Journal	doi:10.1111/tbj.13383; EID:2-s2.0-85067649605	Scopus
190	Expression of CD34 and bcl-2 in phyllodes tumours, fibroadenomas and spindle cell lesions of the breast	Moore T	2001	Histopathology	PMID:11135048; doi:10.1046/j.1365-2559.2001.01053.x	PubMed
191	Anemia and jejunal intussusception: An unusual presentation for a metastatic phyllodes breast tumor	Schechet	2012	International Journal of Surgery Case Reports	doi:10.1016/j.ijscr.2011.10.015; EID:2-s2.0-84862234782	Scopus
192	Phyllodes tumor of the breast clinical experience and outcomes: A retrospective cohort tertiary hospital experience	Alkushi A	2021	Ann Diagn Pathol	PMID:33472142; doi:10.1016/j.anndiagpath.2021.151702	PubMed + Scopus
193	A malignant phyllodes tumor with liposarcomatous differentiation case with 3-year follow-up	Nistor-Ciurba CC	2019	Rom J Morphol Embryol	PMID:31912112	PubMed + Scopus
194	Genetic analysis of uterine adenosarcomas and phyllodes tumors of the breast	Geyer FC	2017	Mol Oncol	PMID:28267263; doi:10.1002/1878-0261.12049; PMCID:PMC5537914	PubMed + Scopus
195	Immunohistochemical profile of cystosarcoma phyllodes of the breast: a study of 23 cases	Dacic S	2002	Breast J	PMID:12390361; doi:10.1046/j.1524-4741.2002.08608.x	PubMed + Scopus
196	Evidence for transformation of fibroadenoma of the breast to malignant phyllodes tumor	Hodges	2009	Applied Immunohistochemistry and Molecular Morphology	doi:10.1097/PAI.0b013e318194d992; EID:2-s2.0-68149148920	Scopus
197	Phyllodes Tumors of the Breast: A Literature Review	Rayzah M	2020	Cureus	PMID:32923300; doi:10.7759/cureus.10288; PMCID:PMC7478785	PubMed
198	Giant breast phyllodes tumor with silent thromboembolism: A case report	Wang	2023	Cancer Reports	doi:10.1002/cnr2.1865; EID:2-s2.0-85168149634	Scopus
199	Phyllodes tumours of the breast: a consensus review	Tan BY	2016	Histopathology	PMID:26768026; doi:10.1111/his.12876; PMCID:PMC5027876	PubMed + Scopus
200	Recurrent malignant phyllodes tumor of the breast	Wang	2017	Medicine (United States)	doi:10.1097/MD.0000000000009069; EID:2-s2.0-85039718192	Scopus
201	ASO Author Reflections: Local Recurrence Risk and Risk Factors of Breast Phyllodes Tumors	Song	2019	Annals of Surgical Oncology	doi:10.1245/s10434-019-07434-4; EID:2-s2.0-85068069362	Scopus
202	Recurrent borderline phyllodes tumor of the breast submitted to mastectomy and immediate reconstruction: Case report	Garlet BB	2019	Int J Surg Case Rep	PMID:31195364; doi:10.1016/j.ijscr.2019.05.032; PMCID:PMC6562175	PubMed + Scopus
203	ASO Author Reflections: Development of Canadian National Consensus Statements on Phyllodes Tumors of the Breast	Bogach	2023	Annals of Surgical Oncology	doi:10.1245/s10434-023-13919-0; EID:2-s2.0-85164971021	Scopus
204	Massively parallel sequencing analysis of synchronous fibroepithelial lesions supports the concept of progression from fibroadenoma to phyllodes tumor	Piscuoglio S	2016	NPJ Breast Cancer	PMID:28721388; doi:10.1038/npjbcancer.2016.35; PMCID:PMC5515337	PubMed + Scopus
205	Early-onset malignant phyllodes breast tumor in a patient with germline pathogenic variants in NF1 and BRCA1 genes	Gensini	2021	Familial Cancer	doi:10.1007/s10689-020-00217-x; EID:2-s2.0-85096345802	Scopus
206	Relapsing malignant phyllodes tumour presenting as isolated acrometastases	Reason	2024	BMJ Case Reports	doi:10.1136/bcr-2023-258640; EID:2-s2.0-85197716235	Scopus
207	Breast Reconstruction After Resection of Bilateral Giant Phyllodes Tumors: Two Separate Deep Inferior Epigastric Perforator Flaps From One Donor Site	Tu	2020	Clinical Breast Cancer	doi:10.1016/j.clbc.2019.11.007; EID:2-s2.0-85076467590	Scopus
208	Malignant Phyllodes Tumor in a Pubertal Girl: A Report of a Case	Ota	2024	Journal of Pediatric and Adolescent Gynecology	doi:10.1016/j.jpag.2023.07.011; EID:2-s2.0-85169574745	Scopus
209	A subset of malignant phyllodes tumors express p63 and p40: a diagnostic pitfall in breast core needle biopsies	Cimino-Mathews A	2014	Am J Surg Pathol	PMID:25046342; doi:10.1097/PAS.0000000000000301; PMCID:PMC4373607	PubMed + Scopus
210	Genomic profiling by array comparative genomic hybridization reveals novel DNA copy number changes in breast phyllodes tumours	Kuijper	2009	Cellular Oncology	doi:10.3233/CLO-2009-0457; EID:2-s2.0-58149379491	Scopus
211	Malignant Phyllodes Tumor: Imaging Features With Histopathologic Correlation	Lee JS	2021	J Breast Imaging	PMID:38424928; doi:10.1093/jbi/wbab065	PubMed + Scopus
212	Retrospective study of malignant phyllodes tumors of the breast: Younger age, prior fibroadenoma surgery, malignant heterologous elements and surgical margins may predict recurrence	Li	2021	Breast	doi:10.1016/j.breast.2021.03.001; EID:2-s2.0-85103339691	Scopus
213	Long-Term Outcomes After Surgical Treatment of Malignant/Borderline Phyllodes Tumors of the Breast	Spanheimer	2019	Annals of Surgical Oncology	doi:10.1245/s10434-019-07210-4; EID:2-s2.0-85061721545	Scopus
214	The Investigation of Somatostatin Receptors as a Potential Target in Breast Phyllodes Tumours	Süer Mickler H	2024	Diagnostics (Basel)	PMID:39767203; doi:10.3390/diagnostics14242841; PMCID:PMC11675630	PubMed + Scopus
215	Recurrent and transformation of borderline to malignant phyllodes tumour with osteoid differentiation: a case report and literature review	Balachandran NR	2024	Front Oncol	PMID:38966061; doi:10.3389/fonc.2024.1377074; PMCID:PMC11222410	PubMed + Scopus
216	Breast sarcomas and malignant phyllodes tumours: comparison of clinicopathological features, treatment strategies, prognostic factors and outcomes	Lim	2016	Breast Cancer Research and Treatment	doi:10.1007/s10549-016-3946-1; EID:2-s2.0-84982306477	Scopus
217	Tumour angiogenesis and p53 protein expression in mammary phyllodes tumors	Tse GM	2003	Mod Pathol	PMID:14559983; doi:10.1097/01.MP.0000089907.67419.42	PubMed + Scopus
218	Surgical management and prognosis of phyllodes tumors of the breast	Ji Y	2022	Gland Surg	PMID:35800748; doi:10.21037/gs-21-877; PMCID:PMC9253188	PubMed + Scopus
219	MED12 exon 2 mutations in phyllodes tumors of the breast	Nagasawa S	2015	Cancer Med	PMID:25865354; doi:10.1002/cam4.462; PMCID:PMC4529349	PubMed + Scopus
220	Jejunal intussusception due to malignant phyllodes tumor of the breast	Bilen MA	2012	Clin Breast Cancer	PMID:22381472; doi:10.1016/j.clbc.2012.01.007	PubMed
221	Rethinking on the management strategy of malignant phyllodes tumor of the breast: an analysis based on the SEER database	Chen	2023	Medicine (Baltimore)		Curated/Reference-check
222	Malignant phyllodes tumors of the breast: A single institution experience	Liew KW	2018	Med J Malaysia	PMID:30350808	PubMed + Scopus
223	Phyllodes Tumors of the Breast: A Literature Review	Rayzah M	2020	Cureus	PMID:32923300; doi:10.7759/cureus.10288; PMCID:PMC7478785	PubMed
224	Malignant phyllodes Tumor of the Breast; Presentation of an Uncommon Case and Review of the Literature	Iqbal	2020	Archives of Breast Cancer	doi:10.32768/abc.20207293-96; EID:2-s2.0-85160225195	Scopus
225	Margin Management and Adjuvant Therapy for Phyllodes Tumors: Practice Patterns of the American Society of Breast Surgeons Members	Diego EJ	2022	Ann Surg Oncol	PMID:35849288; doi:10.1245/s10434-022-12192-x	PubMed + Scopus
226	Utility of the Singapore nomogram for predicting recurrence-free survival in Japanese women with breast phyllodes tumours	Nishimura R	2014	J Clin Pathol	PMID:24811489; doi:10.1136/jclinpath-2014-202215	PubMed + Scopus
227	Malignant phyllodes tumors: a review of 752 cases	Grabowski J	2007	Am Surg	PMID:17983058; doi:10.1177/000313480707301007	PubMed + Scopus
228	A case of phyllodes tumor of the breast with mixed liposarcoma: Case report and literature review	Shi	2021	OncoTargets and Therapy	doi:10.2147/OTT.S298379; EID:2-s2.0-85106150853	Scopus
229	How to approach phyllodes tumors of the breast?	Acar T	2015	Ulus Cerrahi Derg	PMID:26668526; doi:10.5152/UCD.2015.2941; PMCID:PMC4674039	PubMed
230	Fibroepithelial breast lesions diagnosed by core needle biopsy demonstrate a moderate rate of upstaging to phyllodes tumors	Marcil G	2017	Am J Surg	PMID:28057293; doi:10.1016/j.amjsurg.2016.12.017	PubMed + Scopus
231	A case of recurrent malignant phyllodes tumor undergoing nipple-sparing mastectomy with immediate breast reconstruction	Morioka E	2020	Surg Case Rep	PMID:33237380; doi:10.1186/s40792-020-01022-5; PMCID:PMC7688876	PubMed
232	Atypical Distant Metastasis of Breast Malignant Phyllodes Tumors: A Case Report and Literature Review	de Foucher T	2017	Case Rep Obstet Gynecol	PMID:29158931; doi:10.1155/2017/8963013; PMCID:PMC5660827	PubMed
233	Phyllodes tumors of the breast: a retrospective analysis of 57 cases	Noordman	2020	Breast Cancer Research and Treatment	doi:10.1007/s10549-020-05620-7; EID:2-s2.0-85083425676	Scopus
234	Predictive factors of local recurrence and survival following primary surgical treatment of phyllodes tumors of the breast	Abdalla HM	2006	J Egypt Natl Canc Inst	PMID:17496937	PubMed + Scopus
235	Clinicopathology and treatment of a giant malignant phyllodes tumor of the breast: A case report and literature review	Warner WA	2017	Int J Surg Case Rep	PMID:29121581; doi:10.1016/j.ijscr.2017.09.021; PMCID:PMC5681332	PubMed + Scopus
236	Management of Concurrent Malignant Phyllodes Tumor and Invasive Breast Carcinoma	Chen JJ	2024	Adv Radiat Oncol	PMID:38550370; doi:10.1016/j.adro.2024.101448; PMCID:PMC10965428	PubMed + Scopus
237	Nodular Fasciitis of the Breast Mimicking Phyllodes Tumors: A Case Report and Literature Review	Chang YH	2022	J Korean Soc Radiol	PMID:36545411; doi:10.3348/jksr.2022.0028; PMCID:PMC9748462	PubMed + Scopus
238	Coexistence of benign phyllodes tumor and invasive ductal cancer in the ipsilateral breast: A case report	Shinzaki W	2024	Int J Surg Case Rep	PMID:39154567; doi:10.1016/j.ijscr.2024.110162; PMCID:PMC11378254	PubMed + Scopus
239	Diagnostic Maze: Malignant Phyllodes Tumor Mimicking Metaplastic Breast Carcinoma	Jayaraman M	2024	Cureus	PMID:38993445; doi:10.7759/cureus.62114; PMCID:PMC11238664	PubMed
240	Malignant phyllodes tumor of the female breast: association of primary therapy with cause-specific survival from the Surveillance, Epidemiology, and End Results (SEER) program	Macdonald OK	2006	Cancer	PMID:16998937; doi:10.1002/cncr.22228	PubMed
241	Giant Benign Mammary Phyllodes Tumor: Report of a Case and Review of the Literature	Fernández-Ferreira R	2021	Case Rep Oncol	PMID:33776693; doi:10.1159/000510741; PMCID:PMC7983586	PubMed + Scopus
242	Phyllodes tumor with metastases to the skull managed with local excision: A case report	Patel	2019	Rare Tumors	doi:10.1177/2036361319890710; EID:2-s2.0-85075618632	Scopus
243	Impact of Metastasis Surgery and Alkylating-Agent-Based Chemotherapy on Outcomes of Metastatic Malignant Phyllodes Tumors: A Multicenter Retrospective Study	Neron	2020	Annals of Surgical Oncology	doi:10.1245/s10434-019-08097-x; EID:2-s2.0-85076222912	Scopus
244	Mutation-free expression of c-Kit and PDGFRA in phyllodes tumors of the breast	Jung	2010	Journal of Breast Cancer	doi:10.4048/jbc.2010.13.3.257; EID:2-s2.0-78249279977	Scopus
245	Phyllodes tumor masquerading as a fungating breast mass	Bruce NR	2017	J Surg Case Rep	PMID:29250309; doi:10.1093/jscr/rjx220; PMCID:PMC5726478	PubMed + Scopus
246	ASO Author Reflections: How Far Should We Go in Local Management for a Localized Malignant Phyllodes Tumor of the Breast?	Neron M	2020	Ann Surg Oncol	PMID:32206956; doi:10.1245/s10434-020-08390-0	PubMed + Scopus
247	Phyllodes tumor of the breast: a clinic-pathologic study of 77 cases in a Hispanic cohort	Ossa CA	2015	Colomb Med (Cali)	PMID:26600624; ; PMCID:PMC4640431	PubMed + Scopus
248	p53 protein expression and gene mutation in phyllodes tumors of the breast	Gatalica Z	2001	Pathol Res Pract	PMID:11314782; doi:10.1078/0344-0338-00031	PubMed + Scopus
249	A prospective, multi-institutional study of adjuvant radiotherapy after resection of malignant phyllodes tumors	Barth RJ Jr	2009	Ann Surg Oncol	PMID:19424757; doi:10.1245/s10434-009-0489-2; PMCID:PMC5053421	PubMed
250	Importance of P53, Ki-67 expression in the differential diagnosis of benign/malignant phyllodes tumors of the breast	Kucuk U	2013	Indian J Pathol Microbiol	PMID:24056649; doi:10.4103/0377-4929.118690	PubMed + Scopus
251	p53 and Ki-67 expression as prognostic factors in cystosarcoma phyllodes	Erhan Y	2002	Breast J	PMID:11856160; doi:10.1046/j.1524-4741.2002.08008.x	PubMed + Scopus
252	Accuracy of p53 and Ki-67 in the graduation of phyllodes tumors	Rivero	2020	J Egypt Natl Canc Inst	doi:10.1186/s42047-020-0058-3	Curated/Reference-check
253	TERT promoter mutations are frequent and show association with MED12 mutations in phyllodes tumors of the breast	Yoshida	2015	Br J Cancer		Curated/Reference-check
254	Management and outcomes of phyllodes tumours - 10 year experience	Boland PA	2021	Breast Dis	PMID:33749634; doi:10.3233/BD-201059	PubMed + Scopus
255	Expression of p53 protein and Ki-67 antigen in phyllodes tumor of the breast	Chan YJ	2004	J Chin Med Assoc	PMID:15077883	PubMed + Scopus
256	Breast sarcomas and malignant phyllodes tumours: comparison of clinicopathological features, treatment strategies, prognostic factors and outcomes	Lim	2016	Breast Cancer Research and Treatment	doi:10.1007/s10549-016-3946-1; EID:2-s2.0-84982306477	Scopus
257	Diagnosing phyllodes tumours of the breast: how successful are our current preoperative assessment modalities?	Yii N	2018	ANZ J Surg	PMID:30141271; doi:10.1111/ans.14815	PubMed + Scopus
258	Two progressed malignant phyllodes tumors of the breast harbor alterations in genes frequently involved in other advanced cancers	Reinisch M	2021	Orphanet J Rare Dis	PMID:34399808; doi:10.1186/s13023-021-01986-z; PMCID:PMC8365991	PubMed + Scopus
259	A Rare Case of Myxoid Liposarcoma in the Male Breast Masquerading as Phyllodes Tumor	Malik	2024	Indian Journal of Surgical Oncology	doi:10.1007/s13193-024-02020-x; EID:2-s2.0-85197763835	Scopus
260	Treatment of Patients with Distant Metastases from Phyllodes Tumor of the Breast	Mituś JW	2016	World J Surg	PMID:26464157; doi:10.1007/s00268-015-3262-7; PMCID:PMC4709382	PubMed + Scopus
261	MED12 protein expression in breast fibroepithelial lesions: correlation with mutation status and oestrogen receptor expression	Tan WJ	2016	J Clin Pathol	PMID:27056456; doi:10.1136/jclinpath-2015-203590	PubMed + Scopus
262	Utility of the Singapore nomogram for predicting recurrence-free survival in Japanese women with breast phyllodes tumours	Nishimura R	2014	J Clin Pathol	PMID:24811489; doi:10.1136/jclinpath-2014-202215	PubMed + Scopus
263	Malignant phyllodes tumors of the breast: A single institution experience	Liew KW	2018	Med J Malaysia	PMID:30350808	PubMed + Scopus
264	Phyllodes tumors with and without fibroadenoma-like areas display distinct genomic features and may evolve through distinct pathways	Pareja F	2017	NPJ Breast Cancer	PMID:29043292; doi:10.1038/s41523-017-0042-6; PMCID:PMC5638820	PubMed + Scopus
265	Re-excision or "wait and watch"-a prediction model in breast phyllodes tumors after surgery	Chao X	2020	Ann Transl Med	PMID:32355815; doi:10.21037/atm.2020.02.26; PMCID:PMC7186749	PubMed
266	Is the extent of surgical resection important in patient outcome in benign and borderline phyllodes tumors of the breast?	Sevinç	2018	Turkish Journal of Medical Sciences	doi:10.3906/sag-1704-47; EID:2-s2.0-85042476147	Scopus
267	Prognostic factors in phyllodes tumours of the breast: Retrospective study on 166 consecutive cases	Di	2020	ESMO Open	doi:10.1136/esmoopen-2020-000843; EID:2-s2.0-85092659618	Scopus
268	Immunohistochemical expression of Ki-67, p53, and CD10 in phyllodes tumor	Shubham	2019	J Lab Physicians	doi:pmcid:pmc6943865	Curated/Reference-check
269	Case report: Osteosarcomatous differentiation in the lung metastasis of a malignant phyllodes tumor	Liu R	2023	Front Med (Lausanne)	PMID:37025961; doi:10.3389/fmed.2023.1141353; PMCID:PMC10070992	PubMed + Scopus
270	Malignant phyllodes tumor and primary breast sarcoma; distinct rare tumors of the breast	Gutnik	2022	Journal of Surgical Oncology	doi:10.1002/jso.26820; EID:2-s2.0-85124772243	Scopus
271	Comparison of mutation profile between primary phyllodes tumors of the breast and their paired local recurrences	Mitus	2020	Polish Journal of Pathology	doi:10.5114/pjp.2020.94899; EID:2-s2.0-85084962114	Scopus
272	Clinical characteristics and prognostic factors of patients less than 40 years old with malignant phyllodes tumor of the breast	Li	2021	Chinese Journal of Clinical Oncology	doi:10.3969/j.issn.1000-8179.2021.13.133; EID:2-s2.0-105011724267	Scopus
273	Radiation therapy for malignant phyllodes tumor of the breast: An analysis of SEER data	Kim YJ	2017	Breast	PMID:28013032; doi:10.1016/j.breast.2016.12.006	PubMed
274	Prognostic factors of breast phyllodes tumors	Shin E	2023	Histol Histopathol	PMID:36866915; doi:10.14670/HH-18-600	PubMed + Scopus
275	Is wide excision really needed? Correlation between resection margin and recurrence in benign phyllodes tumors of the breast	Kim YJ	2023	Ann Surg Treat Res	PMID:38076605; doi:10.4174/astr.2023.105.6.353; PMCID:PMC10703586	PubMed + Scopus
276	Prognostic evaluation of proliferative activity and DNA content in the phyllodes tumor of the breast: immunohistochemical and flow cytometric study of 118 cases	Niezabitowski A	2001	Breast Cancer Res Treat	PMID:11245343; doi:10.1023/a:1006457304526	PubMed
277	MED12, TERT and RARA in fibroepithelial tumours of the breast	Chang HY	2020	J Clin Pathol	PMID:31662438; doi:10.1136/jclinpath-2019-206208	PubMed + Scopus
278	Case report: The first case of concurrent breast myeloid sarcoma and borderline phyllodes tumor with malignant features	Chun L	2024	Front Oncol	PMID:38313212; doi:10.3389/fonc.2023.1268617; PMCID:PMC10834766	PubMed + Scopus
279	Coexisting DCIS and phyllodes breast tumors in Young Chinese women: Case series	Sun	2019	International Journal of Surgery Case Reports	doi:10.1016/j.ijscr.2019.01.045; EID:2-s2.0-85061792615	Scopus
280	Expression of EMT markers and mode of surgery are prognostic in phyllodes tumors of the breast	Feng X	2017	Oncotarget	PMID:28380418; doi:10.18632/oncotarget.16497; PMCID:PMC5464874	PubMed + Scopus
281	Time to revise classification of phyllodes tumors of breast? Results of a French multicentric study	Adam MJ	2018	Eur J Surg Oncol	PMID:30195948; doi:10.1016/j.ejso.2018.08.007	PubMed + Scopus
282	Unexpected Clinical Status of Phyllodes Tumor of the Breast: Massive Bleeding	Cantürk AÖ	2024	Cureus	PMID:39221309; doi:10.7759/cureus.65923; PMCID:PMC11364999	PubMed
283	Novel genetic aberrations in breast phyllodes tumours: comparison between prognostically distinct groups	Tan WJ	2014	Breast Cancer Res Treat	PMID:24831776; doi:10.1007/s10549-014-2982-y	PubMed + Scopus
284	Are both distinct epithelial and stromal cells molecular analysis from phyllodes tumors versus fibroadenoma components affected in breast fibroepithelial progression?	Waitzberg ÂFL	2023	Acta Cir Bras	PMID:38055384; doi:10.1590/acb386823; PMCID:PMC10695188	PubMed + Scopus
285	Clinicopathologic features and prognostic factors of malignant phyllodes tumors	Jia	2013	Chinese Journal of Pathology	doi:10.3760/cma.j.issn.0529-5807.2013.11.003; EID:2-s2.0-84890503335	Scopus
286	Resolution of hypoalbuminemia after excision of malignant phyllodes tumor	Samiian L	2006	Clin Breast Cancer	PMID:17239267; doi:10.3816/CBC.2006.n.059	PubMed + Scopus
287	p53 and c-kit (CD117) protein expression as prognostic indicators in breast phyllodes tumors: a tissue microarray study	Tan PH	2005	Mod Pathol	PMID:16258510; doi:10.1038/modpathol.3800488	PubMed
288	A giant malignant phyllodes tumor of breast post mastectomy with metastasis to stomach manifesting as anemia: a case report and review of literature	Liu HP	2020	BMC Surg	PMID:32799838; doi:10.1186/s12893-020-00846-0; PMCID:PMC7430829	PubMed + Scopus
289	Collision tumor with inflammatory breast carcinoma and malignant phyllodes tumor: A case report and literature review	Shin	2014	World Journal of Surgical Oncology	doi:10.1186/1477-7819-12-5; EID:2-s2.0-84892172570	Scopus
290	Phyllodes tumors of the breast treated in a tertiary health care center: case series and literature review	Assi H	2020	J Int Med Res	PMID:30318976; doi:10.1177/0300060518803530; PMCID:PMC7113489	PubMed + Scopus
291	Surgical margins and prognosis of borderline and malignant phyllodes tumors	Su	2024	Clinical and Translational Oncology	doi:10.1007/s12094-023-03377-1; EID:2-s2.0-85182184463	Scopus
292	A Giant Malignant Phyllodes Tumour of the Breast: A Rare Entity	Paryani	2017	Indian Journal of Gynecologic Oncology	doi:10.1007/s40944-017-0122-4; EID:2-s2.0-85071728048	Scopus
293	Diagnosing phyllodes tumours of the breast: how successful are our current preoperative assessment modalities?	Yii N	2018	ANZ J Surg	PMID:30141271; doi:10.1111/ans.14815	PubMed + Scopus
294	Transformation of benign fibroadenoma to malignant phyllodes tumor	Sanders LM	2015	Acta Radiol Open	PMID:26331090; doi:10.1177/2058460115592061; PMCID:PMC4548734	PubMed
295	An update on the classification of phyllodes tumours of the breast	Cheo	2022	Diagnostic Histopathology	doi:10.1016/j.mpdhp.2021.12.001; EID:2-s2.0-85122632187	Scopus
296	Giant malignant phyllodes tumor with distant metastases: a case report and review of the literature	Syrnioti	2022	Hippokratia	EID:2-s2.0-85158156782	Scopus
297	Malignant phyllodes tumor	Pandey M	2001	Breast J	PMID:11843853; doi:10.1046/j.1524-4741.2001.07606.x	PubMed + Scopus
298	Skin reducing nipple sparing mastectomy with immediate breast reconstruction for huge borderline phyllodes tumor of the breast: Case report	Vohra	2023	International Journal of Surgery Case Reports	doi:10.1016/j.ijscr.2023.107996; EID:2-s2.0-85150459111	Scopus
299	Management of malignant breast phyllodes tumor with rib invasion during pregnancy: a rare case report and literature review	Yu S	2026	Front Oncol	PMID:41561759; doi:10.3389/fonc.2025.1703191; PMCID:PMC12812674	PubMed
300	Malignant phyllodes tumors display mesenchymal stem cell features and aldehyde dehydrogenase/disialoganglioside identify their tumor stem cells	Lin JJ	2014	Breast Cancer Res	PMID:24670249; doi:10.1186/bcr3631; PMCID:PMC4053203	PubMed + Scopus
301	A case report of coexistence of invasive ductal carcinoma and malignant phyllodes tumor in a single breast mass	Oryani	2022	Iranian Journal of Obstetrics, Gynecology and Infertility	doi:10.22038/IJOGI.2022.20432; EID:2-s2.0-85139697989	Scopus
302	Analysis of recurrent molecular alterations in phyllodes tumour of breast: insights into prognosis and pathogenesis	Tsang JY	2022	Pathology	PMID:35691725; doi:10.1016/j.pathol.2022.03.008	PubMed + Scopus
303	Preoperative interventional artery embolization for the treatment of a giant malignant phyllodes tumor: A case report	Tian Y	2021	Mol Clin Oncol	PMID:34055348; doi:10.3892/mco.2021.2295; PMCID:PMC8138852	PubMed + Scopus
304	Genomic profiling of malignant phyllodes tumors reveals aberrations in FGFR1 and PI-3 kinase/RAS signaling pathways and provides insights into intratumoral heterogeneity	Liu SY	2016	Mod Pathol	PMID:27255162; doi:10.1038/modpathol.2016.97	PubMed + Scopus
305	Genomic characteristics of two breast malignant phyllodes tumors during pregnancy and lactation identified through whole-exome sequencing	Lei	2022	Orphanet Journal of Rare Diseases	doi:10.1186/s13023-022-02537-w; EID:2-s2.0-85140255625	Scopus
306	Disseminated malignant phyllodes: Presentation after a decade	Sherin SB	2023	J Cancer Res Ther	PMID:37787325; doi:10.4103/jcrt.jcrt_715_21	PubMed + Scopus
307	Phyllodes tumor of the breast: Ultrasound-pathology correlation	Kalambo	2018	American Journal of Roentgenology	doi:10.2214/AJR.17.18554; EID:2-s2.0-85044526102	Scopus
308	Malignant Phyllodes tumor in a young female: A Case Report	Anand P	2018	Gulf J Oncolog	PMID:30145554	PubMed + Scopus
309	Comprehensive characterization of malignant phyllodes tumor by whole genomic and proteomic analysis: Biological implications for targeted therapy opportunities	Jardim	2013	Orphanet Journal of Rare Diseases	doi:10.1186/1750-1172-8-112; EID:2-s2.0-84883263667	Scopus
310	Breast Sarcomas, Phyllodes Tumors, and Desmoid Tumors: Epidemiology, Diagnosis, Staging, and Histology-Specific Management Considerations	Li GZ	2021	Am Soc Clin Oncol Educ Book	PMID:34010054; doi:10.1200/EDBK_321341	PubMed
311	A very large malignant phyllodes tumor with skin ulceration and nipple areola complex involvement-still a reality!!!	Prakash S	2013	Indian J Surg	PMID:24426382; doi:10.1007/s12262-012-0499-3; PMCID:PMC3585550	PubMed + Scopus
312	Clinicopathological Parameters Predicting Malignancy in Phyllodes Tumor of the Breast	Hashmi AA	2023	Cureus	PMID:37908929; doi:10.7759/cureus.46168; PMCID:PMC10613785	PubMed
313	Genetic differences between benign phyllodes tumors and fibroadenomas revealed through targeted next generation sequencing	Ng CCY	2021	Mod Pathol	PMID:33727697; doi:10.1038/s41379-021-00787-w	PubMed + Scopus
314	Management of a Benign Phyllodes Tumor in a 13-Year-Old Girl with Trans-position of the Nipple Areola Complex and Breast Reconstruction	Erginel B	2015	Acta Chir Belg	PMID:26158262; doi:10.1080/00015458.2015.11681108	PubMed
315	Clinico-Pathological Factors Determining Recurrence of Phyllodes Tumors of the Breast: The 25-Year Experience at a Tertiary Cancer Centre	Sain B	2023	J Pers Med	PMID:37241036; doi:10.3390/jpm13050866; PMCID:PMC10221551	PubMed + Scopus
316	Phyllodes tumor of the breast: Clinical presentation, management and follow-up	Yildirim	2016	Acta Medica Mediterranea	doi:10.19193/0393-6384_2016_1_24; EID:2-s2.0-84969240217	Scopus
317	Current Trends in the Management of Phyllodes Tumors of the Breast	Adesoye T	2016	Ann Surg Oncol	PMID:27334214; doi:10.1245/s10434-016-5314-0; PMCID:PMC5021443	PubMed + Scopus
318	How Wide Should Margins Be for Phyllodes Tumors of the Breast?	Tremblay-LeMay R	2017	Breast J	PMID:27901301; doi:10.1111/tbj.12727	PubMed + Scopus
319	The response of phyllodes tumor of the breast to anticancer therapy: An in vitro and ex vivo study	Urbaniak	2019	Oncology Letters	doi:10.3892/ol.2019.10823; EID:2-s2.0-85073716145	Scopus
320	Management and Outcomes of Metastatic and Recurrent Malignant Phyllodes Tumors of the Breast: A Systematic Literature Review	Samii E	2023	Eur J Breast Health	PMID:37415652; doi:10.4274/ejbh.galenos.2023.2023-3-2; PMCID:PMC10320634	PubMed + Scopus
321	A TP53 founder mutation, p.R337H, is associated with phyllodes breast tumors in Brazil	Giacomazzi	2013	Virchows Archiv	doi:10.1007/s00428-013-1439-8; EID:2-s2.0-84879838196	Scopus
322	Postoperative surgical margin results of the phyllodes tumors from a tertiary hospital	Dal F	2024	Rev Assoc Med Bras (1992)	PMID:39383396; doi:10.1590/1806-9282.20240833; PMCID:PMC11460639	PubMed + Scopus
323	Versican core protein aids in the diagnosis and grading of breast phyllodes tumor	Zhang L	2023	Ann Diagn Pathol	PMID:37423116; doi:10.1016/j.anndiagpath.2023.152176	PubMed + Scopus
324	Phyllodes tumors of the breast. The treatment results for 340 patients from a single cancer centre	Mitus JW	2019	Breast	PMID:30521986; doi:10.1016/j.breast.2018.11.009	PubMed + Scopus
325	A Giant Phyllodes Tumor of the Breast	Schillebeeckx C	2016	Rare Tumors	PMID:27746880; doi:10.4081/rt.2016.6299; PMCID:PMC5064296	PubMed + Scopus
326	Benign phyllodes tumor of the breast recurring as a rapidly growing recurrent malignant phyllodes tumor: A case report	Kim	2019	Iranian Journal of Radiology	doi:10.5812/iranjradiol.13062; EID:2-s2.0-85068651882	Scopus
327	Genomic Analysis of Advanced Phyllodes Tumors Using Next-Generation Sequencing and Their Chemotherapy Response: A Retrospective Study Using the C-CAT Database	Suzuki S	2024	Medicina (Kaunas)	PMID:39597083; doi:10.3390/medicina60111898; PMCID:PMC11596819	PubMed + Scopus
328	Local recurrence after breast-conserving surgery alone for malignant and borderline phyllodes tumors (KROG 16-08)	Choi	2019	Clin Breast Cancer		Curated/Reference-check
329	Malignant phyllodes tumor and primary breast sarcoma; distinct rare tumors of the breast	Gutnik	2022	Journal of Surgical Oncology	doi:10.1002/jso.26820; EID:2-s2.0-85124772243	Scopus
330	Malignant phyllodes tumor of the breast: review of the literature and case report of stromal overgrowth	Guerrero MA	2003	Surg Oncol	PMID:12689668; doi:10.1016/s0960-7404(03)00005-7	PubMed + Scopus
331	Current clinical practice in the management of phyllodes tumors of the breast: an international cross-sectional study among surgeons and oncologists	Sars C	2023	Breast Cancer Res Treat	PMID:36879102; doi:10.1007/s10549-023-06896-1; PMCID:PMC9988205	PubMed + Scopus
332	Correlation of p53 and MIB-1 expression with both the systemic recurrence and survival in cases of phyllodes tumors of the breast	Yonemori K	2006	Pathol Res Pract	PMID:16889904; doi:10.1016/j.prp.2006.05.006	PubMed + Scopus
333	Multidisciplinary Management of Phyllodes Tumours and Breast Sarcoma: A Cross-sectional Survey of Clinical Practice across the UK and Ireland	Bishr MK	2024	Clin Oncol (R Coll Radiol)	PMID:38294995; doi:10.1016/j.clon.2023.10.050	PubMed + Scopus
334	Recent insights into the molecular pathogenesis of mammary phyllodes tumours	Karim RZ	2013	J Clin Pathol	PMID:23404800; doi:10.1136/jclinpath-2012-201082	PubMed + Scopus
335	An immunohistochemical study of metaplastic spindle cell carcinoma, phyllodes tumor and fibromatosis of the breast	Dunne B	2003	Hum Pathol	PMID:14608534; doi:10.1053/s0046-8177(03)00414-3	PubMed
336	Recurrent molecular alterations in phyllodes tumour of the breast: insights into prognosis and pathogenesis	Tsang	2022	Pathology		Curated/Reference-check
337	A retrospective review of phyllodes tumors of the breast from a single institution	Yuniandini A	2021	Breast Dis	PMID:34092583; doi:10.3233/BD-219009	PubMed + Scopus
338	Long-Term Outcomes After Surgical Treatment of Malignant/Borderline Phyllodes Tumors of the Breast	Spanheimer	2019	Annals of Surgical Oncology	doi:10.1245/s10434-019-07210-4; EID:2-s2.0-85061721545	Scopus
339	Diagnostic performance of core needle biopsy in identifying breast phyllodes tumors	Zhou	2016	Journal of Thoracic Disease	doi:10.21037/jtd.2016.10.109; EID:2-s2.0-85010417168	Scopus
340	Factors associated with phyllodes tumor of the breast after core needle biopsy identifies fibroepithelial neoplasm	Gould DJ	2012	J Surg Res	PMID:22524977; doi:10.1016/j.jss.2012.03.059	PubMed + Scopus
341	Phyllodes tumor diagnosed after ultrasound-guided vacuum-assisted excision: should it be followed by surgical excision?	Youk JH	2015	Ultrasound Med Biol	PMID:25619780; doi:10.1016/j.ultrasmedbio.2014.11.004	PubMed + Scopus
342	Phyllodes Tumors-The Predictors and Detection of Recurrence	Lim RS	2021	Can Assoc Radiol J	PMID:32090614; doi:10.1177/0846537119899553	PubMed + Scopus
343	A rare presentation of malignant phyllodes tumor with bloody nipple discharge-report of a case	Chen WH	2017	Gland Surg	PMID:28861384; doi:10.21037/gs.2017.03.15; PMCID:PMC5566665	PubMed + Scopus
344	Single-institution outcomes after excision of benign phyllodes tumors: low recurrence risk even with positive margins	Balogun Z	2023	Breast Cancer Res Treat	PMID:36807012; doi:10.1007/s10549-023-06885-4; PMCID:PMC11225600	PubMed + Scopus
345	Immunohistochemical expression of heparan sulfate correlates with stromal cell proliferation in breast phyllodes tumors	Koo CY	2006	Mod Pathol	PMID:16862076; doi:10.1038/modpathol.3800657	PubMed + Scopus
346	Phyllodes tumors of the breast: Adjuvant radiation therapy revisited	Boutrus	2021	The Breast		Curated/Reference-check
347	Giant phyllodes tumor of the breast with diffuse myxoid changes in an adolescent girl: a case report	Lee JY	2017	J Surg Case Rep	PMID:28458828; doi:10.1093/jscr/rjx019; PMCID:PMC5400461	PubMed
348	Malignant phyllodes tumor of the left atrium	Bhambhani	2014	Indian Heart Journal	doi:10.1016/j.ihj.2014.02.008; EID:2-s2.0-84900451433	Scopus
349	Frequent MED12 mutations in phyllodes tumours of the breast	Yoshida M	2015	Br J Cancer	PMID:25839987; doi:10.1038/bjc.2015.116; PMCID:PMC4430713	PubMed + Scopus
350	The role of adjuvant radiotherapy in patients with malignant phyllodes tumor of the breast: a propensity-score matching analysis	Zhao W	2021	Breast Cancer	PMID:32748225; doi:10.1007/s12282-020-01135-7; PMCID:PMC7796876	PubMed + Scopus
351	Recurrent giant phyllodes tumor of the breast: a case report	Zhang X	2024	AME Case Rep	PMID:38711884; doi:10.21037/acr-23-84; PMCID:PMC11070984	PubMed
352	Phyllodes tumours of the breast: Outcomes and recurrence after excision	Wen	2020	American Journal of Surgery	doi:10.1016/j.amjsurg.2020.02.048; EID:2-s2.0-85081009128	Scopus
353	Risk Factors for Recurrence of Malignant Phyllodes Tumors of the Breast	Park HJ	2019	In Vivo	PMID:30587634; doi:10.21873/invivo.11470; PMCID:PMC6364066	PubMed + Scopus
354	Unusual aggressive breast cancer: metastatic malignant phyllodes tumor	Singer A	2013	J Radiol Case Rep	PMID:23705037; doi:10.3941/jrcr.v7i2.1430; PMCID:PMC3661309	PubMed + Scopus
355	Phyllodes tumor of the breast: stromal overgrowth and histological classification are useful prognosis-predictive factors for local recurrence in patients with a positive surgical margin	Taira N	2007	Jpn J Clin Oncol	PMID:17932112; doi:10.1093/jjco/hym099	PubMed + Scopus
356	A rare presentation of malignant phyllodes tumor with bloody nipple discharge-report of a case	Chen WH	2017	Gland Surg	PMID:28861384; doi:10.21037/gs.2017.03.15; PMCID:PMC5566665	PubMed + Scopus
357	Increased p53 protein expression in malignant mammary phyllodes tumors	Tse GM	2002	Mod Pathol	PMID:12118111; doi:10.1097/01.MP.0000018978.75312.5C	PubMed + Scopus
358	Fungating malignant phyllodes tumour- still a reality in this day and age!!!	Correia	2010	Internet Journal of Oncology	EID:2-s2.0-77954228975	Scopus
359	18F-FDG PET/CT findings in a giant malignant phyllodes breast tumor	Wang	2021	Breast Journal	doi:10.1111/tbj.14148; EID:2-s2.0-85098065375	Scopus
360	Effect of adjuvant radiotherapy on overall survival and breast cancer-specific survival of patients with malignant phyllodes tumor of the breast in different age groups: a retrospective observational study based on SEER	Yang P	2024	Radiat Oncol	PMID:38773616; doi:10.1186/s13014-024-02442-5; PMCID:PMC11107058	PubMed + Scopus
361	Comparison of the Mitotic Count With Various Proliferative Markers for the Effective Differentiation of Benign, Borderline, and Malignant Phyllodes Tumors	Amaya K	2024	Cureus	PMID:39553132; doi:10.7759/cureus.71494; PMCID:PMC11563765	PubMed
362	A malignant phyllodes tumor with liposarcomatous differentiation case with 3-year follow-up	Nistor-Ciurba CC	2019	Rom J Morphol Embryol	PMID:31912112	PubMed + Scopus
363	Jejunal intussusception due to malignant phyllodes tumor of the breast	Bilen MA	2012	Clin Breast Cancer	PMID:22381472; doi:10.1016/j.clbc.2012.01.007	PubMed
364	Effects of adjuvant radiotherapy on borderline and malignant phyllodes tumors: A systematic review and meta-analysis	Zeng S	2015	Mol Clin Oncol	PMID:26137284; doi:10.3892/mco.2015.503; PMCID:PMC4471537	PubMed
365	Effect of Lipodox in combination with bevacizumab in a patient with a metastatic malignant phyllodes breast tumor: A case report	Su CC	2017	Oncol Lett	PMID:29344119; doi:10.3892/ol.2017.7094; PMCID:PMC5754891	PubMed + Scopus
366	Malignant phyllodes tumor with metastases to lung, adrenal and brain: A rare case report	Khanal S	2018	Ann Med Surg (Lond)	PMID:30455875; doi:10.1016/j.amsu.2018.10.030; PMCID:PMC6230968	PubMed + Scopus
367	Malignant phyllodes tumor of the breast: Case report, tumor characteristics, treatment approach	Strzȩpek	2021	Breast Cancer Management	doi:10.2217/bmt-2020-0036; EID:2-s2.0-85116126967	Scopus
368	The response of phyllodes tumor of the breast to anticancer therapy: An in vitro and ex vivo study	Urbaniak	2019	Oncology Letters	doi:10.3892/ol.2019.10823; EID:2-s2.0-85073716145	Scopus
369	Local Recurrence of Benign, Borderline, and Malignant Phyllodes Tumors of the Breast: A Systematic Review and Meta-analysis	Lu Y	2019	Ann Surg Oncol	PMID:30617873; doi:10.1245/s10434-018-07134-5	PubMed + Scopus
370	Cause-specific survival following surgery in malignant phyllodes tumor of the female breast	Macdonald	2007	American Journal of Hematology/ Oncology	EID:2-s2.0-34547800201	Scopus
371	Surgical management of a giant malignant phyllodes tumour of the breast: a case report	Guevara-Martínez	2022	Annals of Breast Surgery	doi:10.21037/abs-20-150; EID:2-s2.0-85212159664	Scopus
372	Contemporary management of phyllodes tumours of the breast: proposal for recommendations from the UK Association of Breast Surgery	Bishr MK	2024	Br J Surg	PMID:39835453; doi:10.1093/bjs/znae277	PubMed
373	Pathologic, immunohistochemical, and molecular features of benign and malignant phyllodes tumors of the breast	Kleer CG	2001	Mod Pathol	PMID:11266524; doi:10.1038/modpathol.3880282	PubMed + Scopus
374	Malignant phyllodes tumor with heterologous differentiation: Clinicopathological spectrum of nine cases in a tertiary care institute in Eastern India	Nayak	2017	Indian Journal of Pathology and Microbiology	doi:10.4103/IJPM.IJPM_426_16; EID:2-s2.0-85030214923	Scopus
375	Update on the diagnosis and management of malignant phyllodes tumors of the breast	Strode M	2017	Breast	PMID:28327352; doi:10.1016/j.breast.2017.03.001	PubMed + Scopus
376	Factors Affecting Local Recurrence for Phyllodes Tumors of the Breast: a Retrospective Analysis of 89 Patients in a Single Center	Gülben	2021	Indian Journal of Surgery	doi:10.1007/s12262-019-02031-x; EID:2-s2.0-85076564478	Scopus
377	Proliferative Myositis of the Breast in a Patient with Contralateral Phyllodes Tumor: A Unique Pseudomalignant Lesion	Kuş Silav Z	2024	Ann Ital Chir	PMID:39723495; doi:10.62713/aic.3915	PubMed + Scopus
378	Genomic Landscape of Malignant Phyllodes Tumors Identifies Subsets for Targeted Therapy	Bansal R	2024	JCO Precis Oncol	PMID:39637336; doi:10.1200/PO.24.00289; PMCID:PMC11634179	PubMed + Scopus
379	Breast Sarcomas, Phyllodes Tumors, and Desmoid Tumors: Turning the Magnifying Glass on Rare and Aggressive Entities	Esperança-Martins M	2023	Cancers (Basel)	PMID:37568749; doi:10.3390/cancers15153933; PMCID:PMC10416994	PubMed + Scopus
380	Surgical treatment of phyllodes tumors of the breast: retrospective review of 172 cases	Chen WH	2005	J Surg Oncol	PMID:16118768; doi:10.1002/jso.20334	PubMed + Scopus
381	Early stage malignant phyllodes tumor case report	Wolbert T	2018	Int J Surg Case Rep	PMID:29247967; doi:10.1016/j.ijscr.2017.12.013; PMCID:PMC5985261	PubMed + Scopus
382	Adjuvant chemotherapy with doxorubicin and dacarbazine has no effect in recurrence-free survival of malignant phyllodes tumors of the breast	Morales-Vásquez F	2007	Breast J	PMID:17983394; doi:10.1111/j.1524-4741.2007.00510.x	PubMed + Scopus
383	Successful Treatment of a Locally Recurrent and Metastatic Malignant Phyllodes Tumor with Accelerated Radiotherapy and Nab-Paclitaxel, Cisplatin, and Liposomal Doxorubicin Chemotherapy	Koukourakis IM	2021	Chemotherapy	PMID:34233328; doi:10.1159/000517246	PubMed + Scopus
384	Phyllodes tumours of the breast: retrospective analysis of a University Hospital's experience	Toh YF	2016	Malays J Pathol	PMID:27126660	PubMed + Scopus
385	Phyllodes tumors of the breast: Analysis of 35 cases from a single institution	Demian GA	2016	J Egypt Natl Canc Inst	PMID:27406381; doi:10.1016/j.jnci.2016.06.004	PubMed + Scopus
386	MED12, TERT promoter and RBM15 mutations in primary and recurrent phyllodes tumours	Garcia-Dios	2018	Br J Cancer		Curated/Reference-check
387	Fibroepithelial lesions with cellular stroma on breast core needle biopsy: are there predictors of outcome on surgical excision?	Jacobs TW	2005	Am J Clin Pathol	PMID:16191502; doi:10.1309/5N2C-4N5X-CB8X-W8JL	PubMed + Scopus
388	Real-world data on malignant and borderline phyllodes tumors: trends in surgery and adjuvant radiotherapy	Bartels	2024	Eur J Cancer		Curated/Reference-check
389	Identification of clinically relevant alterations in phyllodes tumor of the breast by amplicon-based next-generation sequencing	Tsang	2015	Breast Cancer Research and Treatment	doi:10.1007/s10549-015-3396-1; EID:2-s2.0-84930272686	Scopus
390	Incidental finding of invasive lobular carcinoma within a borderline phyllodes tumour of the breast: a case report	Hudson-Phillips	2023	AME Medical Journal	doi:10.21037/amj-22-52; EID:2-s2.0-85152639186	Scopus
391	Unusual aggressive breast cancer: metastatic malignant phyllodes tumor	Singer A	2013	J Radiol Case Rep	PMID:23705037; doi:10.3941/jrcr.v7i2.1430; PMCID:PMC3661309	PubMed + Scopus
392	Malignant Phyllodes Tumour in a Pregnant Woman Masquerading Clinically as an Abscess: A case report	Bahadur	2024	Thai Journal of Obstetrics and Gynaecology	EID:2-s2.0-85187704592	Scopus
393	A Neglected Case of a Benign Phyllodes Tumor Presenting as a 10.5 kg Breast Mass	Ahmad N	2024	Cureus	PMID:39764308; doi:10.7759/cureus.75230; PMCID:PMC11703411	PubMed
394	CD34, CD117, and Ki-67 expression in phyllodes tumor of the breast: an immunohistochemical study of 33 cases	Noronha Y	2011	Int J Surg Pathol	PMID:21087983; doi:10.1177/1066896910382009	PubMed
395	Risk Factors for Disease Recurrence in Women With Phyllodes Tumors of the Breast in Southern Colombia: A Nine-Year Cohort Study	Olaya J	2020	Cureus	PMID:32509477; doi:10.7759/cureus.7951; PMCID:PMC7271061	PubMed
396	A single-center experience and review of the literature: 64 cases of phyllodes tumors to better understand risk factors and disease management	Lightner AL	2015	Am Surg	PMID:25760210	PubMed
397	New Staging System and Prognostic Model for Malignant Phyllodes Tumor Patients without Distant Metastasis: A Development and Validation Study	Ruan	2023	Journal of Clinical Medicine	doi:10.3390/jcm12051889; EID:2-s2.0-85149920450	Scopus
398	Malignant phyllodes tumour with lymph node metastasis: a diagnostic conundrum resolved by next generation DNA sequencing	Schwartz CJ	2024	Histopathology	PMID:37706238; doi:10.1111/his.15046	PubMed + Scopus
399	Effect of radiation therapy on patients with stage T3 or T4 malignant phyllodes tumors: a retrospective observational study based on SEER	Zhang G	2023	J Cancer Res Clin Oncol	PMID:38153521; doi:10.1007/s00432-023-05517-0; PMCID:PMC10754728	PubMed + Scopus
400	Malignant phyllodes tumor of the breast with predominant osteosarcoma and chondrosarcomatous differentiation: a rare case report and review of literature	Li W	2024	Front Oncol	PMID:38706594; doi:10.3389/fonc.2024.1372710; PMCID:PMC11066275	PubMed + Scopus
401	Malignant phyllodes: excellent response to neoadjuvant radiotherapy	Yeh	2019	ANZ Journal of Surgery	doi:10.1111/ans.14807; EID:2-s2.0-85053402696	Scopus
402	Synchronous malignant phyllodes tumor with skin ulceration and invasive carcinoma as collision tumor	Muthusamy	2017	Indian Journal of Medical and Paediatric Oncology	doi:10.4103/0971-5851.203499; EID:2-s2.0-85018541157	Scopus
403	Breast osteosarcoma originating from a malignant phyllodes tumor A case report of a rare neoplasm	Jin	2021	Medicine (United States)	doi:10.1097/MD.0000000000027908; EID:2-s2.0-85122741670	Scopus
404	Local recurrence for phyllodes tumours of the breast: Systematic review and meta-analysis	Boutas I	2022	Oncol Lett	PMID:36168312; doi:10.3892/ol.2022.13473; PMCID:PMC9478605	PubMed + Scopus
405	Cutaneous Scalp Metastases of Malignant Phyllodes Tumor of the Breast	Lee HJ	2020	J Breast Cancer	PMID:32595994; doi:10.4048/jbc.2020.23.e18; PMCID:PMC7311367	PubMed + Scopus
406	Pulmonary Metastasis of a Gigantic Cystosarcoma Phyllodes of the Breast	Gao	2018	Chinese Medical Journal	doi:10.4103/0366-6999.226898; EID:2-s2.0-85043692975	Scopus
407	A Rare Case of Breast Malignant Phyllodes Tumor With Metastases to the Kidney: Case Report	Karczmarek-Borowska B	2015	Medicine (Baltimore)	PMID:26287414; doi:10.1097/MD.0000000000001312; PMCID:PMC4616438	PubMed
408	Expression of CD34 and bcl-2 in phyllodes tumours, fibroadenomas and spindle cell lesions of the breast	Moore T	2001	Histopathology	PMID:11135048; doi:10.1046/j.1365-2559.2001.01053.x	PubMed
409	Recurrent molecular alterations in phyllodes tumour of the breast: insights into prognosis and pathogenesis	Tsang	2022	Pathology		Curated/Reference-check
410	Anemia and jejunal intussusception: An unusual presentation for a metastatic phyllodes breast tumor	Schechet	2012	International Journal of Surgery Case Reports	doi:10.1016/j.ijscr.2011.10.015; EID:2-s2.0-84862234782	Scopus
411	Phyllodes tumours of the breast: Outcomes and recurrence after excision	Wen	2020	American Journal of Surgery	doi:10.1016/j.amjsurg.2020.02.048; EID:2-s2.0-85081009128	Scopus
412	Juvenile phyllodes tumor of the breast	Prihantono	2020	Journal of Pediatric Surgery Case Reports	doi:10.1016/j.epsc.2020.101448; EID:2-s2.0-85083490958	Scopus
413	Malignant Phyllodes Tumors of the Breast: Association Between Race, Clinical Features, and Outcomes	Moten	2019	Journal of Surgical Research	doi:10.1016/j.jss.2019.01.054; EID:2-s2.0-85062984420	Scopus
414	A Novel Breast-Conserving Surgical Technique in the Management of Phyllodes Tumours of the Breast	Ip EC	2020	World J Surg	PMID:32862277; doi:10.1007/s00268-020-05748-z	PubMed + Scopus
415	Phyllodes Tumor as a Secondary Neoplasm in Survivors of Childhood Cancer: A Tertiary Care Cancer Centre Experience	Agrawal	2022	Journal of Pediatric Hematology/Oncology	doi:10.1097/MPH.0000000000002415; EID:2-s2.0-85125901226	Scopus
416	Malignant and borderline phyllodes tumors of the breast: a multicenter study of 362 patients (KROG 16-08)	Choi	2018	Breast Cancer Research and Treatment	doi:10.1007/s10549-018-4838-3; EID:2-s2.0-85047661793	Scopus
417	Comparison of the clinical and prognostic features of primary breast sarcomas and malignant phyllodes tumor	Wang F	2015	Jpn J Clin Oncol	PMID:25387733; doi:10.1093/jjco/hyu177	PubMed + Scopus
418	ASO Author Reflections: Local Recurrence Risk and Risk Factors of Breast Phyllodes Tumors	Song	2019	Annals of Surgical Oncology	doi:10.1245/s10434-019-07434-4; EID:2-s2.0-85068069362	Scopus
419	Malignant phyllodes tumor of the prostate	Yamamoto	2000	International Journal of Urology	doi:10.1046/j.1442-2042.2000.00208.x; EID:2-s2.0-0034469947	Scopus
420	Large borderline phyllodes breast tumor related to histopathology, diagnosis, and treatment management - case report	Peneş NO	2021	Rom J Morphol Embryol	PMID:34609433; doi:10.47162/RJME.62.1.30; PMCID:PMC8597354	PubMed + Scopus
421	A case of malignant phyllodes tumor after surgery for breast cancer	Hashimoto	2014	Japanese Journal of Cancer and Chemotherapy	EID:2-s2.0-84949229072	Scopus
422	Malignant phyllodes tumor metastasized to the right ventricle: a case report	Yoshidaya F	2015	Surg Case Rep	PMID:26943445; doi:10.1186/s40792-015-0121-6; PMCID:PMC4670617	PubMed
423	Mutational analysis of MED12 exon 2 in a spectrum of fibroepithelial tumours of the breast: implications for pathogenesis and histogenesis	Lien HC	2016	Histopathology	PMID:26109290; doi:10.1111/his.12764	PubMed + Scopus
424	ASO Author Reflections: Surgical Management of Phyllodes Tumors of the Breast	Iny E	2023	Ann Surg Oncol	PMID:36463356; doi:10.1245/s10434-022-12922-1	PubMed + Scopus
425	Sonographic Features of Breast Fibroepithelial Masses: Distinguishing Fibroadenoma from Phyllodes tumour	Lee	2022	Hong Kong Journal of Radiology	doi:10.12809/hkjr2217333; EID:2-s2.0-85128860047	Scopus
426	Malignant phyllodes tumor of the breast with metastases to the lungs: A case report and literature review	Ostapenko E	2022	Radiol Case Rep	PMID:36039084; doi:10.1016/j.radcr.2022.07.037; PMCID:PMC9418210	PubMed + Scopus
427	Malignant phyllodes tumor with axillary metastases: a case report	Lifrieri	2024	AME Surgical Journal	doi:10.21037/asj-23-54; EID:2-s2.0-85214401990	Scopus
428	Genomic profiling by array comparative genomic hybridization reveals novel DNA copy number changes in breast phyllodes tumours	Kuijper	2009	Cellular Oncology	doi:10.3233/CLO-2009-0457; EID:2-s2.0-58149379491	Scopus
429	Malignant phyllodes tumor in an 11-year-old premenarchal girl	Sorelli	2010	Journal of Pediatric Surgery	doi:10.1016/j.jpedsurg.2009.12.007; EID:2-s2.0-75749084465	Scopus
430	Phyllodes Tumor of the Breast during Pregnancy and Lactation; A Systematic Review	Alipour S	2020	Arch Iran Med	PMID:32657600; doi:10.34172/aim.2020.46	PubMed + Scopus
431	Local recurrence after breast-conserving therapy for phyllodes tumors: A 15-year retrospective review	Cervoni	2020	Breast Journal	doi:10.1111/tbj.13707; EID:2-s2.0-85076220040	Scopus
432	Therapeutic and immunomodulatory potential of pazopanib in malignant phyllodes tumor	Ng	2022	npj Breast Cancer	doi:10.1038/s41523-022-00413-1; EID:2-s2.0-85127504490	Scopus
433	Risk factors for recurrence and death after primary surgical treatment of malignant phyllodes tumors	Asoglu	2004	Annals of Surgical Oncology	doi:10.1245/ASO.2004.02.001; EID:2-s2.0-16644371719	Scopus
434	Are patients with phyllodes tumor of the breast good candidates for breast conserving therapy? A single center experience	Mituś	2018	European Journal of Gynaecological Oncology	doi:10.12892/ejgo4220.2018; EID:2-s2.0-85052135464	Scopus
435	Breast malignant phyllodes tumor with rare pelvic metastases and long-term overall survival:A case report and literature review	Shan	2016	Medicine (United States)	doi:10.1097/MD.0000000000004942; EID:2-s2.0-84991571355	Scopus
436	Gaint phyllodes tumour with axillary & interpectoral lymph node metastasis; A rare presentation	Shafi AA	2020	Int J Surg Case Rep	PMID:31927226; doi:10.1016/j.ijscr.2019.12.026; PMCID:PMC6953703	PubMed + Scopus
437	Malignant phyllodes tumour presenting as a massive fungating breast mass and silent thrombo-embolism	Bourke AG	2015	Int J Surg Case Rep	PMID:25734318; doi:10.1016/j.ijscr.2015.02.032; PMCID:PMC4392335	PubMed + Scopus
438	A Neglected Case of a Benign Phyllodes Tumor Presenting as a 10.5 kg Breast Mass	Ahmad N	2024	Cureus	PMID:39764308; doi:10.7759/cureus.75230; PMCID:PMC11703411	PubMed
439	Recurrent malignant phyllodes tumor of the breast: An extremely rare case of recurrence with only rhabdomyosarcoma components	Han	2022	SAGE Open Medical Case Reports	doi:10.1177/2050313X221116667; EID:2-s2.0-85135480055	Scopus
440	Phyllodes tumor of the breast: diagnosis, management and outcome in a single institution	Ditsatham	2019	Ann Med Surg		Curated/Reference-check
441	Recurrent malignant phyllodes tumor of the breast: A case report	Wang Q	2017	Medicine (Baltimore)	PMID:29245318; doi:10.1097/MD.0000000000009069; PMCID:PMC5728933	PubMed
442	microRNAs expression profile in phyllodes tumors of the breast	Hachana MR	2024	Heliyon	PMID:38312609; doi:10.1016/j.heliyon.2024.e24803; PMCID:PMC10835222	PubMed + Scopus
443	Radiopathological characteristics and outcomes of phyllodes tumor of the breast in Malaysian women	Abdul Hamid S	2018	Medicine (Baltimore)	PMID:30075507; doi:10.1097/MD.0000000000011412; PMCID:PMC6081195	PubMed + Scopus
444	Phyllodes tumors of the breast: Diagnosis, treatment and prognostic factors related to recurrence	Zhou	2016	Journal of Thoracic Disease	doi:10.21037/jtd.2016.11.03; EID:2-s2.0-85010378491	Scopus
445	Progressive Metastatic Breast Phyllodes Tumor Turns into Spindle Cell Sarcoma: Report of Two Cases and Review of the Literature	Nafissi	2020	Archives of Breast Cancer	doi:10.32768/abc.20207144-48; EID:2-s2.0-85160248747	Scopus
446	Targeted DNA Sequencing in Diagnosis of Malignant Phyllodes Tumors With Emphasis on Tumors With Keratin and p63 Expression	Ye J	2024	Mod Pathol	PMID:39154782; doi:10.1016/j.modpat.2024.100593	PubMed + Scopus
447	Role of CD10 immunoexpression in grading phyllodes tumour of the breast	Kulkarni	2017	Journal of Clinical and Diagnostic Research	doi:10.7860/JCDR/2017/25613.9231; EID:2-s2.0-85010408586	Scopus
448	Lipophyllodes of the breast. A reappraisal of fat-rich tumors of the breast based on 22 cases integrated by immunohistochemical study, molecular pathology insights, and clinical follow-up	Bacchi CE	2016	Ann Diagn Pathol	PMID:27040923; doi:10.1016/j.anndiagpath.2015.12.001	PubMed + Scopus
449	Radiotherapy with apatinib for recurrence of malignant phyllodes tumor of the breast: A case report	Wu H	2020	Medicine (Baltimore)	PMID:32011486; doi:10.1097/MD.0000000000018808; PMCID:PMC7220223	PubMed + Scopus
450	Malignant phyllodes tumor with EGFR variant III mutation: A rare case report with immunohistochemical and genomic studies	Kitazono I	2024	Pathol Res Pract	PMID:38850845; doi:10.1016/j.prp.2024.155389	PubMed
451	Phyllodes Tumors of the Breast (the Egyptian Experience)	Ibreaheem MH	2020	Indian J Surg Oncol	PMID:33013122; doi:10.1007/s13193-020-01107-5; PMCID:PMC7501369	PubMed + Scopus
452	Malignant phyllodes tumors of the breast: A comprehensive literature review	Papas Y	2020	Breast J	PMID:31478587; doi:10.1111/tbj.13523	PubMed + Scopus
453	Predicting the recurrence-free survival of phyllodes tumor of the breast: a nomogram based on clinicopathology features, treatment, and surgical margin	Wei Y	2023	Gland Surg	PMID:36915816; doi:10.21037/gs-22-542; PMCID:PMC10005977	PubMed + Scopus
454	Transcatheter arterial chemoembolization improves the resectability of malignant breast phyllodes tumor with angiosarcoma component: a case report	Kuo CY	2019	BMC Surg	PMID:31351458; doi:10.1186/s12893-019-0562-0; PMCID:PMC6660949	PubMed + Scopus
455	Malignant phyllodes tumor of the breast: a case study	Keim-Malpass J	2014	Clin J Oncol Nurs	PMID:25253115; doi:10.1188/14.CJON.595-597	PubMed + Scopus
456	Reconstructive and Oncoplastic Surgery for Giant Phyllodes Tumors: A Single Center's Experience	Pitsinis V	2017	World J Plast Surg	PMID:28713717; ; PMCID:PMC5506361	PubMed
457	Incidental finding of invasive lobular carcinoma within a borderline phyllodes tumour of the breast: a case report	Hudson-Phillips	2023	AME Medical Journal	doi:10.21037/amj-22-52; EID:2-s2.0-85152639186	Scopus
458	Margin status impact on recurrence of phyllodes tumors in high-risk groups: a retrospective observational study	Ranjbar A	2024	BMC Cancer	PMID:38195454; doi:10.1186/s12885-023-11805-2; PMCID:PMC10775459	PubMed + Scopus
459	Preoperative prediction of margin requirement following a core biopsy result suggestive of a phyllodes tumour	Mberu	2020	Clinical Radiology	doi:10.1016/j.crad.2019.11.006; EID:2-s2.0-85076856846	Scopus
460	Genomic landscape of malignant phyllodes tumors reveals multiple targetable opportunities	Rosenberger LH	2024	Oncologist	PMID:39191445; doi:10.1093/oncolo/oyae218; PMCID:PMC11630793	PubMed + Scopus
461	Surgical margins for borderline and malignant phyllodes tumours	Thind A	2020	Ann R Coll Surg Engl	PMID:31918563; doi:10.1308/rcsann.2019.0140; PMCID:PMC7027423	PubMed + Scopus
462	Malignant phyllodes tumor with osteosarcomatous differentiation metastasizing to small bowel and causing intestinal obstruction	Al-Rabiy	2015	Diagnostic Histopathology	doi:10.1016/j.mpdhp.2014.09.001; EID:2-s2.0-84930572140	Scopus
463	Frequency of MED12 mutations in phyllodes tumors: Inverse correlation with histologic grade	Yoon N	2016	Genes Chromosomes Cancer	PMID:26856273; doi:10.1002/gcc.22351	PubMed + Scopus
464	Clinicopathologic risk factors for the local recurrence of phyllodes tumors of the breast	Jang JH	2012	Ann Surg Oncol	PMID:22476816; doi:10.1245/s10434-012-2307-5	PubMed + Scopus
465	Infiltrating ductal carcinoma and synchronous malignant phyllodes tumour: Diagnostic and therapeutic approaches	Merck	2006	Clinical and Translational Oncology	doi:10.1007/s12094-006-0140-7; EID:2-s2.0-39049194576	Scopus
466	Giant Borderline Phyllodes Tumor of the Breast: A Case Report	Mpourazanis G	2024	Cureus	PMID:38751407; doi:10.7759/cureus.60251; PMCID:PMC11094512	PubMed
467	Surgical management in phyllodes tumors of the breast: a systematic review and meta-analysis	Wei Y	2022	Gland Surg	PMID:35402210; doi:10.21037/gs-21-789; PMCID:PMC8984980	PubMed + Scopus
468	Malignant Phyllodes Tumor Including Aneurysmal Bone Cyst-Like Areas in Pregnancy - A Case Report and Review of the Literature	Kelten	2016	Breast Care	doi:10.1159/000448236; EID:2-s2.0-84981510297	Scopus
469	Molecular characterization of pleomorphic liposarcomatous differentiation in malignant phyllodes tumor of the breast: A case report	Zhou P	2021	Pathol Res Pract	PMID:34091389; doi:10.1016/j.prp.2021.153489	PubMed + Scopus
470	Contemporary Multi-Institutional Cohort of 550 Cases of Phyllodes Tumors (2007-2017) Demonstrates a Need for More Individualized Margin Guidelines	Rosenberger LH	2021	J Clin Oncol	PMID:33301374; doi:10.1200/JCO.20.02647; PMCID:PMC8462612	PubMed + Scopus
471	Molecular pathogenesis of progression and recurrence in breast phyllodes tumors	Jara-Lazaro AR	2009	Am J Transl Res	PMID:19966935; ; PMCID:PMC2776292	PubMed + Scopus
472	Malignant phyllodes: A presentation of Two patients with a rare disease	Sheppard	2017	American Surgeon	EID:2-s2.0-85040461098	Scopus
473	Surgical treatment of borderline and malignant phyllodes tumors: the effect of the extent of resection and tumor characteristics on patient outcome	Onkendi EO	2014	Ann Surg Oncol	PMID:25034817; doi:10.1245/s10434-014-3909-x	PubMed + Scopus
474	Organoid models derived from patients with malignant phyllodes tumor of the breast	Chu X	2023	Breast Cancer Res Treat	PMID:37204665; doi:10.1007/s10549-023-06973-5	PubMed + Scopus
475	Malignant transformation of breast fibroadenoma to malignant phyllodes tumor: long-term outcome of 36 malignant phyllodes tumors	Abe M	2011	Breast Cancer	PMID:22121516; doi:10.1007/s12282-009-0185-x	PubMed + Scopus
476	Giant phyllodes tumor of the breast	Pascarella	2020	Breast Journal	doi:10.1111/tbj.13564; EID:2-s2.0-85071938139	Scopus
477	The Impact of Radiotherapy and Histological Risk Factors on Outcomes in Malignant Phyllodes Tumors	Wong RX	2020	Clin Breast Cancer	PMID:32636151; doi:10.1016/j.clbc.2020.05.004	PubMed
478	The implications of neighborhood socioeconomic status on surgical management and mortality in malignant phyllodes patients in the Surveillance, Epidemiology, and End Results program	Obeng-Gyasi S	2020	Surgery	PMID:32847674; doi:10.1016/j.surg.2020.07.019	PubMed + Scopus
479	A Giant Phyllodes Tumor of the Breast	Schillebeeckx C	2016	Rare Tumors	PMID:27746880; doi:10.4081/rt.2016.6299; PMCID:PMC5064296	PubMed + Scopus
480	Malignant phyllodes tumor of the breast with bilateral ductal carcinoma in situ and postoperative distant metastasis: a case report	Liu H	2024	Transl Cancer Res	PMID:39697724; doi:10.21037/tcr-24-497; PMCID:PMC11651784	PubMed + Scopus
481	Transcatheter arterial chemoembolization improves the resectability of malignant breast phyllodes tumor with angiosarcoma component: a case report	Kuo CY	2019	BMC Surg	PMID:31351458; doi:10.1186/s12893-019-0562-0; PMCID:PMC6660949	PubMed + Scopus
482	Angiosarcoma of the scalp presenting in association with borderline malignant phyllodes tumour of the breast	Harden SV	2003	Sarcoma	PMID:18521383; doi:10.1080/13577140310001644823; PMCID:PMC2395529	PubMed + Scopus
483	Advanced MRI applications and findings of malignant phyllodes tumour: Review of two cases	Alhabshi	2013	Japanese Journal of Radiology	doi:10.1007/s11604-013-0183-y; EID:2-s2.0-84878757170	Scopus
484	Giant malignant phyllodes tumor of the breast: Insights into optimal management and reconstructive options for a rare and challenging entity	Lissidini G	2020	Breast J	PMID:33108821; doi:10.1111/tbj.14095	PubMed + Scopus
485	Phyllodes tumors of the breast: The British Columbia Cancer Agency experience	Rodrigues MF	2018	Cancer Radiother	PMID:29523388; doi:10.1016/j.canrad.2017.08.112	PubMed
486	Metastasis of Mammary Gland Malignant Phyllodes Tumor to the Mandibular Region: A Case Report and Review of the Literature	Yoshiba	2017	Journal of Oral and Maxillofacial Surgery	doi:10.1016/j.joms.2016.09.024; EID:2-s2.0-85006744101	Scopus
487	Identification of clinically relevant alterations in phyllodes tumor of the breast by amplicon-based next-generation sequencing	Tsang	2015	Breast Cancer Research and Treatment	doi:10.1007/s10549-015-3396-1; EID:2-s2.0-84930272686	Scopus
488	Pancreatic metastasis from malignant phyllodes tumor of the breast	Lee SE	2021	Yeungnam Univ J Med	PMID:33242383; doi:10.12701/yujm.2020.00759; PMCID:PMC7787903	PubMed
489	Effect of Lipodox in combination with bevacizumab in a patient with a metastatic malignant phyllodes breast tumor: A case report	Su CC	2017	Oncol Lett	PMID:29344119; doi:10.3892/ol.2017.7094; PMCID:PMC5754891	PubMed + Scopus
490	Phyllodes tumors of the breast: Clinicopathological analysis of 106 cases from a single institution	Efared	2018	Breast Disease	doi:10.3233/BD-170297; EID:2-s2.0-85046014083	Scopus
491	Giant breast tumors: surgical management of phyllodes tumors, potential for reconstructive surgery and a review of literature	Liang MI	2008	World J Surg Oncol	PMID:19014438; doi:10.1186/1477-7819-6-117; PMCID:PMC2648962	PubMed + Scopus
492	Invasive and Non-invasive Ductal Carcinoma within Malignant Phyllodes Tumour with Axillary Lymph Node Metastases	Erdogan O	2022	J Coll Physicians Surg Pak	PMID:36210658; doi:10.29271/jcpsp.2022.Supp2.S92	PubMed + Scopus
493	Phyllodes Tumors of the Breast (the Egyptian Experience)	Ibreaheem MH	2020	Indian J Surg Oncol	PMID:33013122; doi:10.1007/s13193-020-01107-5; PMCID:PMC7501369	PubMed + Scopus
494	Malignant phyllodes tumour of the breast with early recurrence in a young patient	Klooz	2024	BMJ Case Reports	doi:10.1136/bcr-2023-258352; EID:2-s2.0-85188348436	Scopus
495	Phyllodes tumor of the breast with nipple discharge: A case report	Jing	2018	Medicine (United States)	doi:10.1097/MD.0000000000013767; EID:2-s2.0-85059236589	Scopus
496	A large benign phyllodes tumour of the breast: A case report and literature review	Yan Z	2017	Int J Surg Case Rep	PMID:28854407; doi:10.1016/j.ijscr.2017.08.039; PMCID:PMC5575441	PubMed + Scopus
497	The appropriate width of the tumour-free margin in surgery of phyllodes tumour of the	Mitus	2019	Onkologia i Radioterapia	EID:2-s2.0-85070868953	Scopus
498	A massive malignant phyllodes tumor - Case study	Madej-Czerwonka	2021	Current Issues in Pharmacy and Medical Sciences	doi:10.2478/cipms-2021-0004; EID:2-s2.0-85103299957	Scopus
499	Malignant Phyllodes Tumor of the Breast and Pregnancy: A Rare Case Report and Literature Review	Mustață L	2021	Medicina (Kaunas)	PMID:35056344; doi:10.3390/medicina58010036; PMCID:PMC8780966	PubMed + Scopus
500	Correlation between fibroepithelial lesions with breast core needle biopsy and surgical excision	Intarawichian	2022	Asia-Pacific Journal of Science and Technology	EID:2-s2.0-85137052336	Scopus
501	Outcome and predictive factors of local recurrence and distant metastases following primary surgical treatment of high-grade malignant phyllodes tumours of the breast	Kapiris I	2001	Eur J Surg Oncol	PMID:11735168; doi:10.1053/ejso.2001.1207	PubMed + Scopus
502	Genomic profile of breast sarcomas: a comparison with malignant phyllodes tumours	Lim SZ	2019	Breast Cancer Res Treat	PMID:30511242; doi:10.1007/s10549-018-5067-5	PubMed + Scopus
503	Malignant phyllodes tumour with intraductal and invasive carcinoma and lymph node metastasis	Korula A	2008	Singapore Med J	PMID:19037540	PubMed + Scopus
504	A Rare Case of Malignant Phyllodes Tumor of Breast Metastatic to the Skeletal Muscle	Mate	2018	Indian Journal of Surgery	doi:10.1007/s12262-017-1693-0; EID:2-s2.0-85031749252	Scopus
505	Prognostic factors in breast phyllodes tumors: a nomogram based on a retrospective cohort study of 404 patients	Zhou ZR	2018	Cancer Med	PMID:29479819; doi:10.1002/cam4.1327; PMCID:PMC5911599	PubMed + Scopus
506	Case Report: A 13-year-old adolescent diagnosed as malignant phyllodes tumor combined with rhabdomyosarcoma differentiation	Lian J	2023	Front Oncol	PMID:37841438; doi:10.3389/fonc.2023.1233208; PMCID:PMC10569689	PubMed + Scopus
507	Droplet-digital PCR reveals frequent mutations in TERT promoter region in breast fibroadenomas and phyllodes tumours, irrespective of the presence of MED12 mutations	Otsuji K	2021	Br J Cancer	PMID:33046803; doi:10.1038/s41416-020-01109-8; PMCID:PMC7852881	PubMed + Scopus
508	Increased p53 protein expression in malignant mammary phyllodes tumors	Tse GM	2002	Mod Pathol	PMID:12118111; doi:10.1097/01.MP.0000018978.75312.5C	PubMed + Scopus
509	Surgical Management and System Therapy of the Most Giant Known Malignant Metastatic Breast Phyllodes Tumor: A Case Report and Review of the Literature	Kaiser C	2024	Oncol Res Treat	PMID:38382477; doi:10.1159/000537956	PubMed + Scopus
510	Malignant phyllodes tumor of the breast with heterologous osteosarcoma and chondrosarcomatous differentiation: A rare case report with imaging findings	Ko	2023	Radiology Case Reports	doi:10.1016/j.radcr.2023.02.039; EID:2-s2.0-85150443844	Scopus
511	Prognostic Molecular and Biological Characteristics of Phyllodes Tumors of the Breast	Vorotnikov	2020	Bulletin of Experimental Biology and Medicine	doi:10.1007/s10517-020-04985-5; EID:2-s2.0-85093519247	Scopus
512	Malignant and borderline phyllodes tumor of breast treated with a multi-modality approach in a tertiary cancer care centre in North India	Mallick	2016	South Asian Journal of Cancer	doi:10.4103/2278-330X.179696; EID:2-s2.0-85002899765	Scopus
513	Recurrence prediction for breast phyllodes tumours: validation of the Singapore nomogram in Korean women	Choi JE	2022	J Clin Pathol	PMID:33376198; doi:10.1136/jclinpath-2020-207093	PubMed + Scopus
514	ER, p53 and MIB-1 are significantly associated with malignant phyllodes tumor	Munawer	2012	Biomedical Journal	doi:10.4103/2319-4170.104414; EID:2-s2.0-84883226458	Scopus
515	Single-institution outcomes after excision of benign phyllodes tumors: low recurrence risk even with positive margins	Balogun Z	2023	Breast Cancer Res Treat	PMID:36807012; doi:10.1007/s10549-023-06885-4; PMCID:PMC11225600	PubMed + Scopus
516	Epithelial-mesenchymal transition and cancer stem cell interactions in breast phyllodes tumours: immunohistochemical evaluation of EZH2, EZR, HMGA2, CD24 and CD44 in correlation with outcome analysis	Ahmed SS	2022	J Clin Pathol	PMID:33627375; doi:10.1136/jclinpath-2020-207068	PubMed + Scopus
517	Malignant phyllodes tumor of the breast with liposarcomatous differentiation: A case report with imaging findings	Kim JH	2019	Radiol Case Rep	PMID:30834064; doi:10.1016/j.radcr.2019.02.007; PMCID:PMC6389548	PubMed + Scopus
518	Clinical perspectives and outcomes of the giant breast phyllodes tumor and sarcoma: a real-world retrospective study	Liu N	2023	BMC Cancer	PMID:37635229; doi:10.1186/s12885-023-11279-2; PMCID:PMC10463853	PubMed + Scopus
519	Pathologic, immunohistochemical, and molecular features of benign and malignant phyllodes tumors of the breast	Kleer CG	2001	Mod Pathol	PMID:11266524; doi:10.1038/modpathol.3880282	PubMed + Scopus
520	Patterns of care and predictors of adjuvant radiation therapy in phyllodes tumor of the breast	Oladeru	2020	Breast Journal	doi:10.1111/tbj.13830; EID:2-s2.0-85083110073	Scopus
521	MED12 protein expression in breast fibroepithelial lesions: correlation with mutation status and oestrogen receptor expression	Tan WJ	2016	J Clin Pathol	PMID:27056456; doi:10.1136/jclinpath-2015-203590	PubMed + Scopus
522	A comprehensive genetic profile of phyllodes tumours of the breast detects important mutations, intra-tumoral genetic heterogeneity and new genetic changes on recurrence	Jones	2008	Journal of Pathology	doi:10.1002/path.2320; EID:2-s2.0-41649118931	Scopus
523	Clinicopathologic features and long-term outcomes of 293 phyllodes tumors of the breast	Barrio	2007	Annals of Surgical Oncology	doi:10.1245/s10434-007-9439-z; EID:2-s2.0-34648823570	Scopus
524	Malignant Phyllodes Tumor of the Breast Metastasizing to the Vulva: 18F-FDG PET-CT Demonstrating Rare Metastasis from a Rare Tumor	Khangembam	2012	Nuclear Medicine and Molecular Imaging	doi:10.1007/s13139-012-0154-8; EID:2-s2.0-84865789153	Scopus
525	A case report of coexistence of invasive ductal carcinoma and malignant phyllodes tumor in a single breast mass	Oryani	2022	Iranian Journal of Obstetrics, Gynecology and Infertility	doi:10.22038/IJOGI.2022.20432; EID:2-s2.0-85139697989	Scopus
526	Patterns of care and predictors of adjuvant radiation therapy in phyllodes tumor of the breast	Oladeru	2020	Breast Journal	doi:10.1111/tbj.13830; EID:2-s2.0-85083110073	Scopus
527	Malignant phyllodes Tumor of the Breast; Presentation of an Uncommon Case and Review of the Literature	Iqbal	2020	Archives of Breast Cancer	doi:10.32768/abc.20207293-96; EID:2-s2.0-85160225195	Scopus
528	Malignant phyllodes tumor of the breast with axillary lymph node metastasis: case report and review of the literature	Hauser	2022	European Surgery - Acta Chirurgica Austriaca	doi:10.1007/s10353-022-00760-0; EID:2-s2.0-85129505573	Scopus
529	Effect of postoperative time for adjuvant radiotherapy in malignant phyllodes tumor: An institutional experience	Yogi V	2018	J Cancer Res Ther	PMID:30197347; doi:10.4103/jcrt.JCRT_172_16	PubMed + Scopus
530	Association of clinicopathological features and prognosis of TERT alterations in phyllodes tumor of breast	Tsang JYS	2018	Sci Rep	PMID:29497099; doi:10.1038/s41598-018-22232-w; PMCID:PMC5832760	PubMed + Scopus
531	Utility of Ki-67, CD10, CD34, p53, CD117, and mast cell content in the differential diagnosis of cellular fibroadenomas and in the classification of phyllodes tumors of the breast	Vilela MH	2014	Int J Surg Pathol	PMID:24492332; doi:10.1177/1066896914521290	PubMed + Scopus
532	Phyllodes tumors of the breast in 2 sisters: Case report and review of literature	Wang Y	2017	Medicine (Baltimore)	PMID:29145261; doi:10.1097/MD.0000000000008552; PMCID:PMC5704806	PubMed + Scopus
533	Phyllodes tumor presenting as a fungating breast mass, nipple retraction, and bloody nipple discharge	Ahmed	2019	Breast Journal	doi:10.1111/tbj.13390; EID:2-s2.0-85067638419	Scopus
534	A rare case of breast malignant phyllodes tumor with metastases to the oropharynx and larynx	Kutubudin	2019	Surgical Chronicles	EID:2-s2.0-85068640571	Scopus
535	Bilateral synchronous breast malignant phyllodes in a pregnant woman	Hernanz	2018	Breast Journal	doi:10.1111/tbj.12961; EID:2-s2.0-85048234844	Scopus
536	Immunoreactivity of p53, Ki-67, and c-erbB-2 in phyllodes tumors of the breast in correlation with clinical and morphologic features	Shpitz B	2002	J Surg Oncol	PMID:11815995; doi:10.1002/jso.10049	PubMed + Scopus
537	Reappraisal of conventional risk stratification for local recurrence based on clinical outcomes in 285 resected phyllodes tumors of the breast	Yom CK	2015	Ann Surg Oncol	PMID:25652050; doi:10.1245/s10434-015-4395-5	PubMed + Scopus
538	ASO Author Reflections: Resolving the Challenges in the Management of Mammary Phyllodes Tumor	Tsang JY	2019	Ann Surg Oncol	PMID:31605322; doi:10.1245/s10434-019-07930-7	PubMed + Scopus
539	Large malignant phyllodes tumor with rapid growth during pregnancy: Images of a case	Simpson	2007	Breast Journal	doi:10.1111/j.1524-4741.2007.00500.x; EID:2-s2.0-35748979972	Scopus
540	Primary malignant phyllodes tumors of the breast: A retrospective analysis from a referral center	Valenza	2024	European Journal of Cancer	doi:10.1016/j.ejca.2023.113423; EID:2-s2.0-85180004354	Scopus
541	Malignant Phyllodes Tumor of the Breast: Local Control Rates With Surgery Alone	Pezner	2008	International Journal of Radiation Oncology Biology Physics	doi:10.1016/j.ijrobp.2007.10.051; EID:2-s2.0-44449153458	Scopus
542	Huge triple-negative phyllodes breast cancer: A case report	Zheng	2017	International Journal of Clinical and Experimental Medicine	EID:2-s2.0-85032816737	Scopus
543	Malignant phyllodes tumour presenting as a massive fungating breast mass and silent thrombo-embolism	Bourke AG	2015	Int J Surg Case Rep	PMID:25734318; doi:10.1016/j.ijscr.2015.02.032; PMCID:PMC4392335	PubMed + Scopus
544	Rare Case of Phyllodes Tumor of Breast with Cardiac and Pancreatic Metastases: Findings on 18F-FDG PET/CT	Singh	2023	Journal of Nuclear Medicine Technology	doi:10.2967/jnmt.122.265212; EID:2-s2.0-85160967420	Scopus
545	Management of a Benign Phyllodes Tumor in a 13-Year-Old Girl with Trans-position of the Nipple Areola Complex and Breast Reconstruction	Erginel B	2015	Acta Chir Belg	PMID:26158262; doi:10.1080/00015458.2015.11681108	PubMed
546	Metastatic malignant phyllodes tumor involving the cerebellum	Rowe JJ	2015	J Clin Neurosci	PMID:25449208; doi:10.1016/j.jocn.2014.09.004	PubMed + Scopus
547	Breast tumor with giant borderline phyllodes: Case report and literature review	Zhang G	2024	Medicine (Baltimore)	PMID:39496019; doi:10.1097/MD.0000000000037260; PMCID:PMC11537575	PubMed + Scopus
548	Surgery for phyllodes tumour of the breast. What should be surgical margins?	Tukenmez M	2023	ANZ J Surg	PMID:36629354; doi:10.1111/ans.18264	PubMed + Scopus
549	Expression of biomarkers in the AKT pathway correlates with malignancy and recurrence in phyllodes tumours of the breast	Li J	2019	Histopathology	PMID:30383904; doi:10.1111/his.13782	PubMed + Scopus
550	Ki-67 and p53 expression in relation to clinicopathological features in phyllodes tumour of the breast	Ali	2020	Asian Pac J Cancer Prev		Curated/Reference-check
551	Benign to Malignant, Malignant to Metastatic: Phyllodes Tumor Biology Transformation	Rai L	2024	Cureus	PMID:39022495; doi:10.7759/cureus.62487; PMCID:PMC11251937	PubMed
552	Margin Status and Local Recurrence in Phyllodes Tumours of the Breast: A Canadian Series	Moldoveanu D	2023	Ann Surg Oncol	PMID:36456792; doi:10.1245/s10434-022-12894-2	PubMed + Scopus
553	Radiation therapy for malignant phyllodes tumor of the breast: An analysis of SEER data	Kim YJ	2017	Breast	PMID:28013032; doi:10.1016/j.breast.2016.12.006	PubMed
554	Clinical outcome of patients with breast phyllodes tumors: A retrospective analysis of 129 cases in Shiraz, southern Iran	Akrami	2015	Middle East Journal of Cancer	EID:2-s2.0-85006189062	Scopus
555	ASO Author Reflections: Malignant/Borderline Phyllodes Tumors Without Uniformly Poor Histologic Features Have an Excellent Prognosis	Spanheimer	2019	Annals of Surgical Oncology	doi:10.1245/s10434-019-07459-9; EID:2-s2.0-85066133898	Scopus
556	Mutational analysis of MED12 in fibroadenomas and phyllodes tumors of the breast by means of targeted next-generation sequencing	Mishima C	2015	Breast Cancer Res Treat	PMID:26093648; doi:10.1007/s10549-015-3469-1	PubMed + Scopus
557	Phyllodes tumor of the breast: a clinic-pathologic study of 77 cases in a Hispanic cohort	Ossa CA	2015	Colomb Med (Cali)	PMID:26600624; ; PMCID:PMC4640431	PubMed + Scopus
558	Malignant phyllodes tumor metastatic to pancreas	Bachert	2020	Breast Journal	doi:10.1111/tbj.13987; EID:2-s2.0-85088599843	Scopus
559	Progression of Fibroadenoma to Malignant Phyllodes Tumour in a 14-Year Female	Faridi SH	2018	J Coll Physicians Surg Pak	PMID:29290198; doi:10.29271/jcpsp.2018.01.69	PubMed + Scopus
560	Co expression of EGFR and CD10 in patients with phyllodes tumors of the breast: a single center experience in North Western Algeria	Belhadj	2023	African Health Sciences	doi:10.4314/ahs.v23i4.29; EID:2-s2.0-85181876847	Scopus
561	Correlation of p53 and MIB-1 expression with both the systemic recurrence and survival in cases of phyllodes tumors of the breast	Yonemori K	2006	Pathol Res Pract	PMID:16889904; doi:10.1016/j.prp.2006.05.006	PubMed + Scopus
562	Primary malignant phyllodes tumors of the breast	Valenza	2024	—	PMID:37977104	Curated/Reference-check
563	Factors effective on recurrence and metastasis in phyllodes tumors	Altiok M	2022	Niger J Clin Pract	PMID:35439900; doi:10.4103/njcp.njcp_1374_21	PubMed + Scopus
564	Prognostic factors of phyllodes tumor of the breast	Roa	2006	Pathology International	doi:10.1111/j.1440-1827.2006.01965.x; EID:2-s2.0-33646564697	Scopus
565	Malignant phyllodes tumor metastatic to pancreas	Bachert	2020	Breast Journal	doi:10.1111/tbj.13987; EID:2-s2.0-85088599843	Scopus
566	A huge phyllodes tumor in the breast: a case report	Albalawi IA	2018	Electron Physician	PMID:30034663; doi:10.19082/6951; PMCID:PMC6049979	PubMed
567	Phyllodes tumor of the breast whose sarcoma element is leiomyosarcoma	Terada	2016	Human Pathology: Case Reports	doi:10.1016/j.ehpc.2014.11.007; EID:2-s2.0-84988662604	Scopus
568	Benign phyllodes tumor of the breast recurring as a rapidly growing recurrent malignant phyllodes tumor: A case report	Kim	2019	Iranian Journal of Radiology	doi:10.5812/iranjradiol.13062; EID:2-s2.0-85068651882	Scopus
569	A case of malignant phyllodes tumor after surgery for breast cancer	Hashimoto	2014	Japanese Journal of Cancer and Chemotherapy	EID:2-s2.0-84949229072	Scopus
570	A retrospective review of phyllodes tumours of the breast: A single institution experience	Ganesh V	2018	Breast	PMID:29232600; doi:10.1016/j.breast.2017.12.008	PubMed + Scopus
571	Benign Phyllodes Tumors: Comparison of Prognosis among Three Different Surgical Approaches	Jiang	2023	Breast Journal	doi:10.1155/2023/1682084; EID:2-s2.0-85174080559	Scopus
572	Surgical treatment and MRI in phyllodes tumors of the breast: our experience and review of the literature	Franceschini G	2005	Ann Ital Chir	PMID:16302651	PubMed + Scopus
573	Isolated thyroid metastasis from benign phyllodes tumour	Kho MR	2018	BMJ Case Rep	PMID:29914903; doi:10.1136/bcr-2018-224420; PMCID:PMC6011548	PubMed + Scopus
574	A case of malignant phyllodes tumor of the breast with osteosarcomatous features	Matsuo K	2001	Breast Cancer	PMID:11180771; doi:10.1007/BF02967483	PubMed + Scopus
575	Metastatic and Malignant Phyllodes Tumors of the Breast: An Update for Current Management	Goodwin B	2023	Am Surg	PMID:37611540; doi:10.1177/00031348231198114	PubMed + Scopus
576	Surgical management of benign phyllodes tumours of the breast: Is wide local excision really necessary?	Qian Y	2018	Can J Surg	PMID:30265644; doi:10.1503/cjs.017617; PMCID:PMC6281457	PubMed + Scopus
577	Multifocal intra-parenchymal and sub-pectoral malignant phyllodes tumor in young female, rare and unusual presentation: A case report	Athamnah MN	2020	Int J Surg Case Rep	PMID:32480338; doi:10.1016/j.ijscr.2020.05.014; PMCID:PMC7264011	PubMed + Scopus
578	Integrated multi-omics profiling reveals a clinically relevant molecular feature and potential therapeutic target on phyllodes tumors of breast	Xu	2024	Translational Oncology	doi:10.1016/j.tranon.2024.101998; EID:2-s2.0-85193290317	Scopus
579	Predicting clinical behaviour of breast phyllodes tumours: a nomogram based on histological criteria and surgical margins	Tan PH	2012	J Clin Pathol	PMID:22049216; doi:10.1136/jclinpath-2011-200368	PubMed + Scopus
580	Predicting clinical behaviour of breast phyllodes tumours: a nomogram based on histological criteria and surgical margins	Tan PH	2012	J Clin Pathol	PMID:22049216; doi:10.1136/jclinpath-2011-200368	PubMed + Scopus
581	Huge borderline phyllodes breast tumor with repeated recurrences and progression toward more malignant phenotype: a case report and literature review	Wang Y	2018	Onco Targets Ther	PMID:30464526; doi:10.2147/OTT.S171714; PMCID:PMC6223390	PubMed + Scopus
582	Comparison of the clinical and prognostic features of primary breast sarcomas and malignant phyllodes tumor	Wang F	2015	Jpn J Clin Oncol	PMID:25387733; doi:10.1093/jjco/hyu177	PubMed + Scopus
583	Malignant phyllodes tumour with liposarcomatous differentiation, invasive tubular carcinoma, and ductal and lobular carcinoma in situ: case report and review of the literature	Abdul Aziz M	2010	Patholog Res Int	PMID:21151726; doi:10.4061/2010/501274; PMCID:PMC2990446	PubMed
584	Molecular alterations in lesions of anogenital mammary-like glands and their mammary counterparts including hidradenoma papilliferum, intraductal papilloma, fibroadenoma and phyllodes tumor	Konstantinova AM	2017	Ann Diagn Pathol	PMID:28648934; doi:10.1016/j.anndiagpath.2017.02.004	PubMed + Scopus
585	MED12 mutations in breast phyllodes tumors: evidence of temporal tumoral heterogeneity and identification of associated critical signaling pathways	Laé M	2016	Oncotarget	PMID:27806318; doi:10.18632/oncotarget.12991; PMCID:PMC5356671	PubMed + Scopus
586	Distribution of MED12 mutations in fibroadenomas and phyllodes tumors of the breast--implications for tumor biology and pathological diagnosis	Pfarr N	2015	Genes Chromosomes Cancer	PMID:25931199; doi:10.1002/gcc.22256	PubMed + Scopus
587	Malignant phyllodes tumour of the breast mimicking endometriosis	Lee	2021	Virchows Archiv	doi:10.1007/s00428-021-03086-6; EID:2-s2.0-85103396999	Scopus
588	Male Breast Huge Malignant Phyllodes	Hamdy O	2019	Chirurgia (Bucur)	PMID:31511137; doi:10.21614/chirurgia.114.4.514	PubMed + Scopus
589	Long-term Survival After Diverse Therapeutic Modalities in Malignant Phyllodes Tumors of the Breast	Zhang H	2022	Technol Cancer Res Treat	PMID:36000314; doi:10.1177/15330338221121086; PMCID:PMC9425899	PubMed + Scopus
590	Study of clinicopathological factors and their impact on survival in phyllodes tumour of breast at tertiary care cancer centre in India	Sanjay S	2021	Cancer Treat Res Commun	PMID:34757273; doi:10.1016/j.ctarc.2021.100482	PubMed + Scopus
591	Phyllodes Tumor of the Breast: Analysis of 48 Patients	Kılıç MÖ	2016	J Breast Health	PMID:28331755; doi:10.5152/tjbh.2016.3100; PMCID:PMC5351441	PubMed
592	Bone metastasis from malignant phyllodes breast tumor: report of two cases	El Ochi MR	2016	BMC Clin Pathol	PMID:26933383; doi:10.1186/s12907-016-0027-7; PMCID:PMC4772458	PubMed + Scopus
593	Phyllodes tumor of the breast: a retrospective study of the impact of histopathological factors in local recurrence and distant metastasis	Sawalhi S	2013	Ann Saudi Med	PMID:23563006; doi:10.5144/0256-4947.2013.162; PMCID:PMC6078618	PubMed + Scopus
594	Massively parallel sequencing of phyllodes tumours of the breast reveals actionable mutations and TERT alterations	Piscuoglio	2016	J Pathol		Curated/Reference-check
595	Phyllodes tumors of the breast: The British Columbia Cancer Agency experience	Rodrigues MF	2018	Cancer Radiother	PMID:29523388; doi:10.1016/j.canrad.2017.08.112	PubMed
596	Loss of imprinting of IGF2 in fibroadenomas and phyllodes tumors of the breast	Mishima C	2016	Oncol Rep	PMID:26676988; doi:10.3892/or.2015.4489	PubMed + Scopus
597	Association Between Recurrence and Re-Excision for Close and Positive Margins Versus Observation in Patients with Benign Phyllodes Tumors	Moo	2017	Annals of Surgical Oncology	doi:10.1245/s10434-017-5955-7; EID:2-s2.0-85026498823	Scopus
598	MED12 somatic mutations in fibroadenomas and phyllodes tumours of the breast	Piscuoglio S	2015	Histopathology	PMID:25855048; doi:10.1111/his.12712; PMCID:PMC4996373	PubMed + Scopus
599	Resection and reconstruction following recurrent malignant phyllodes-Case report and review of literature	Rajesh A	2017	Ann Med Surg (Lond)	PMID:28275427; doi:10.1016/j.amsu.2017.02.007; PMCID:PMC5331157	PubMed + Scopus
600	Giant Metastatic Breast Phyllodes Tumour with an Elusive Diagnosis: A Case Report and Literature Review	Basto R	2021	Eur J Case Rep Intern Med	PMID:34527624; doi:10.12890/2021_002763; PMCID:PMC8436843	PubMed + Scopus
601	Malignant phyllodes tumor of the left atrium	Bhambhani	2014	Indian Heart Journal	doi:10.1016/j.ihj.2014.02.008; EID:2-s2.0-84900451433	Scopus
602	Role of Mediator Complex Subunit 12 Mutation in Fibro-adenoma and Phyllodes Tumour of Breast	Iftikhar	2022	Medical Forum Monthly	EID:2-s2.0-85164975530	Scopus
603	Malignant Phyllodes Tumor with Heterologous Osteosarcomatous and Rhabdomyosarcomatous Elements: A Case Report and Literature Review	Ali	2023	Annals of Clinical and Laboratory Science	EID:2-s2.0-85149622648	Scopus
604	Mammary phyllodes tumor with six episodes of a relapse: A case report	Iimori	2017	Journal of Medical Case Reports	doi:10.1186/s13256-017-1432-y; EID:2-s2.0-85029348185	Scopus
605	Borderline phyllodes tumour of the breast with eosinophilic inclusion bodies: Case report and molecular sequencing	Lam	2023	International Journal of Surgery Case Reports	doi:10.1016/j.ijscr.2023.108776; EID:2-s2.0-85170437645	Scopus
606	Stromal Ki67 Expression Might be a Useful Marker for Distinguishing Fibroadenoma From Benign Phyllodes Tumor of the Breast	Yuan M	2024	Int J Surg Pathol	PMID:37157807; doi:10.1177/10668969231171132	PubMed + Scopus
607	Validation of the Singapore nomogram for outcome prediction in breast phyllodes tumours: an Australian cohort	Chng TW	2016	J Clin Pathol	PMID:27466383; doi:10.1136/jclinpath-2016-203951	PubMed + Scopus
608	A Rare Presentation of Cutaneous Scalp Metastasis From a Malignant Phyllodes Tumor of the Breast: A Case Report and Literature Review	Alharbi M	2023	Cureus	PMID:38077672; doi:10.7759/cureus.50009; PMCID:PMC10698390	PubMed
609	Bone metastasis from malignant phyllodes breast tumor: report of two cases	El Ochi MR	2016	BMC Clin Pathol	PMID:26933383; doi:10.1186/s12907-016-0027-7; PMCID:PMC4772458	PubMed + Scopus
610	AI-FLEET: Phase I-Multimodal Deep Learning Model for Phyllodes Tumor Classification	Holt L	2026	Ann Surg Oncol	PMID:41649783; doi:10.1245/s10434-026-19179-y	PubMed
611	Update on the diagnosis and management of malignant phyllodes tumors of the breast	Strode M	2017	Breast	PMID:28327352; doi:10.1016/j.breast.2017.03.001	PubMed + Scopus
612	Concurrent ductal carcinoma in-situ and malignant phyllodes with tp53 mutation in an 11-year-old	Leveille	2021	Journal of Pediatric Surgery Case Reports	doi:10.1016/j.epsc.2021.102101; EID:2-s2.0-85118347756	Scopus

## Sheet: 3_Selected498
Screen_ID	Title	First_author	Year	Journal	Identifier	Source	Notes
1	Malignant phyllodes tumor of the female breast: association of primary therapy with cause-specific survival from the Surveillance, Epidemiology, and End Results (SEER) program	Macdonald OK	2006	Cancer	PMID:16998937; doi:10.1002/cncr.22228	PubMed	Post-duplicate removal; eligible for title/abstract screening
2	Clinicopathologic features and long-term outcomes of 293 phyllodes tumors of the breast	Barrio	2007	Annals of Surgical Oncology	doi:10.1245/s10434-007-9439-z; EID:2-s2.0-34648823570	Scopus	Post-duplicate removal; eligible for title/abstract screening
3	A prospective, multi-institutional study of adjuvant radiotherapy after resection of malignant phyllodes tumors	Barth RJ Jr	2009	Ann Surg Oncol	PMID:19424757; doi:10.1245/s10434-009-0489-2; PMCID:PMC5053421	PubMed	Post-duplicate removal; eligible for title/abstract screening
4	Expression of CD34 and bcl-2 in phyllodes tumours, fibroadenomas and spindle cell lesions of the breast	Moore T	2001	Histopathology	PMID:11135048; doi:10.1046/j.1365-2559.2001.01053.x	PubMed	Post-duplicate removal; eligible for title/abstract screening
5	Prognostic evaluation of proliferative activity and DNA content in the phyllodes tumor of the breast: immunohistochemical and flow cytometric study of 118 cases	Niezabitowski A	2001	Breast Cancer Res Treat	PMID:11245343; doi:10.1023/a:1006457304526	PubMed	Post-duplicate removal; eligible for title/abstract screening
6	p53 and c-kit (CD117) protein expression as prognostic indicators in breast phyllodes tumors: a tissue microarray study	Tan PH	2005	Mod Pathol	PMID:16258510; doi:10.1038/modpathol.3800488	PubMed	Post-duplicate removal; eligible for title/abstract screening
7	Immunohistochemical phenotypes of phyllodes tumor of the breast	Song	2008	Korean J Pathol		Curated/Reference-check	Post-duplicate removal; eligible for title/abstract screening
8	Phyllodes tumours of the breast: the role of CD34, vascular endothelial growth factor and β-catenin in histological grading and clinical outcome	Ho SK	2013	Histopathology	PMID:23772632; doi:10.1111/his.12177	PubMed	Post-duplicate removal; eligible for title/abstract screening
9	CD34, CD117, and Ki-67 expression in phyllodes tumor of the breast: an immunohistochemical study of 33 cases	Noronha Y	2011	Int J Surg Pathol	PMID:21087983; doi:10.1177/1066896910382009	PubMed	Post-duplicate removal; eligible for title/abstract screening
10	TERT promoter mutations are frequent and show association with MED12 mutations in phyllodes tumors of the breast	Yoshida	2015	Br J Cancer		Curated/Reference-check	Post-duplicate removal; eligible for title/abstract screening
11	Massively parallel sequencing of phyllodes tumours of the breast reveals actionable mutations and TERT alterations	Piscuoglio	2016	J Pathol		Curated/Reference-check	Post-duplicate removal; eligible for title/abstract screening
12	MED12, TERT promoter and RBM15 mutations in primary and recurrent phyllodes tumours	Garcia-Dios	2018	Br J Cancer		Curated/Reference-check	Post-duplicate removal; eligible for title/abstract screening
13	A single-center experience and review of the literature: 64 cases of phyllodes tumors to better understand risk factors and disease management	Lightner AL	2015	Am Surg	PMID:25760210	PubMed	Post-duplicate removal; eligible for title/abstract screening
14	Phyllodes tumor of the breast: diagnosis, management and outcome in a single institution	Ditsatham	2019	Ann Med Surg		Curated/Reference-check	Post-duplicate removal; eligible for title/abstract screening
15	Local recurrence after breast-conserving surgery alone for malignant and borderline phyllodes tumors (KROG 16-08)	Choi	2019	Clin Breast Cancer		Curated/Reference-check	Post-duplicate removal; eligible for title/abstract screening
16	Radiation therapy for malignant phyllodes tumor of the breast: An analysis of SEER data	Kim YJ	2017	Breast	PMID:28013032; doi:10.1016/j.breast.2016.12.006	PubMed	Post-duplicate removal; eligible for title/abstract screening
17	Patterns of care and predictors of adjuvant radiation therapy in phyllodes tumor of the breast	Oladeru	2020	Breast Journal	doi:10.1111/tbj.13830; EID:2-s2.0-85083110073	Scopus	Post-duplicate removal; eligible for title/abstract screening
18	The Impact of Radiotherapy and Histological Risk Factors on Outcomes in Malignant Phyllodes Tumors	Wong RX	2020	Clin Breast Cancer	PMID:32636151; doi:10.1016/j.clbc.2020.05.004	PubMed	Post-duplicate removal; eligible for title/abstract screening
19	Surgical Margins and Adjuvant Therapies in Malignant Phyllodes Tumors of the Breast: A Multicenter Retrospective Study	Neron M	2020	Ann Surg Oncol	PMID:31989361; doi:10.1245/s10434-020-08217-y	PubMed	Post-duplicate removal; eligible for title/abstract screening
20	Ki-67 and p53 expression in relation to clinicopathological features in phyllodes tumour of the breast	Ali	2020	Asian Pac J Cancer Prev		Curated/Reference-check	Post-duplicate removal; eligible for title/abstract screening
21	Accuracy of p53 and Ki-67 in the graduation of phyllodes tumors	Rivero	2020	J Egypt Natl Canc Inst	doi:10.1186/s42047-020-0058-3	Curated/Reference-check	Post-duplicate removal; eligible for title/abstract screening
22	Immunohistochemical expression of Ki-67, p53, and CD10 in phyllodes tumor	Shubham	2019	J Lab Physicians	doi:pmcid:pmc6943865	Curated/Reference-check	Post-duplicate removal; eligible for title/abstract screening
23	Recurrent molecular alterations in phyllodes tumour of the breast: insights into prognosis and pathogenesis	Tsang	2022	Pathology		Curated/Reference-check	Post-duplicate removal; eligible for title/abstract screening
24	Malignant phyllodes tumor and primary breast sarcoma; distinct rare tumors of the breast	Gutnik	2022	Journal of Surgical Oncology	doi:10.1002/jso.26820; EID:2-s2.0-85124772243	Scopus	Post-duplicate removal; eligible for title/abstract screening
25	Malignant phyllodes tumor of the breast: treatment and prognosis	Mituś J	2014	Breast J	PMID:25227987; doi:10.1111/tbj.12333	PubMed	Post-duplicate removal; eligible for title/abstract screening
26	Phyllodes tumors of the breast: Adjuvant radiation therapy revisited	Boutrus	2021	The Breast		Curated/Reference-check	Post-duplicate removal; eligible for title/abstract screening
27	Retrospective study of malignant phyllodes tumors of the breast: risk factors for recurrence	Li	2021	The Breast		Curated/Reference-check	Post-duplicate removal; eligible for title/abstract screening
28	Rethinking on the management strategy of malignant phyllodes tumor of the breast: an analysis based on the SEER database	Chen	2023	Medicine (Baltimore)		Curated/Reference-check	Post-duplicate removal; eligible for title/abstract screening
29	The impact of adjuvant chemotherapy on the long-term prognosis of breast malignant phyllodes tumors: a propensity score-matched study	Zhuang	2024	J Natl Compr Canc Netw	PMID:39074497; doi:10.6004/jnccn.2024.7023	Curated/Reference-check	Post-duplicate removal; eligible for title/abstract screening
30	Primary malignant phyllodes tumors of the breast	Valenza	2024	—	PMID:37977104	Curated/Reference-check	Post-duplicate removal; eligible for title/abstract screening
31	Real-world data on malignant and borderline phyllodes tumors: trends in surgery and adjuvant radiotherapy	Bartels	2024	Eur J Cancer		Curated/Reference-check	Post-duplicate removal; eligible for title/abstract screening
32	Phyllodes tumors of the breast: a case series of 106 patients	Ben Hassouna	2006	Am J Surg	doi:10.1016/j.amjsurg.2006.04.007	Curated/Reference-check	Post-duplicate removal; eligible for title/abstract screening
33	Malignant phyllodes tumor with EGFR variant III mutation: A rare case report with immunohistochemical and genomic studies	Kitazono I	2024	Pathol Res Pract	PMID:38850845; doi:10.1016/j.prp.2024.155389	PubMed	Post-duplicate removal; eligible for title/abstract screening
34	An immunohistochemical study of metaplastic spindle cell carcinoma, phyllodes tumor and fibromatosis of the breast	Dunne B	2003	Hum Pathol	PMID:14608534; doi:10.1053/s0046-8177(03)00414-3	PubMed	Post-duplicate removal; eligible for title/abstract screening
35	Retrospective study of malignant phyllodes tumors of the breast: Younger age, prior fibroadenoma surgery, malignant heterologous elements and surgical margins may predict recurrence	Li	2021	Breast	doi:10.1016/j.breast.2021.03.001; EID:2-s2.0-85103339691	Scopus	Post-duplicate removal; eligible for title/abstract screening
36	Outcome and predictive factors of local recurrence and distant metastases following primary surgical treatment of high-grade malignant phyllodes tumours of the breast	Kapiris I	2001	Eur J Surg Oncol	PMID:11735168; doi:10.1053/ejso.2001.1207	PubMed + Scopus	Post-duplicate removal; eligible for title/abstract screening
37	Transformation of a Benign-Appearing Fibroepithelial Lesion to a Giant Malignant Phyllodes Tumor of the Breast	Paxton EG	2022	Cureus	PMID:36699789; doi:10.7759/cureus.32881; PMCID:PMC9867914	PubMed	Post-duplicate removal; eligible for title/abstract screening
38	Osteosarcoma mimic in the breast: A recurrent malignant phyllodes tumour harbouring MED12 and hTERT mutations	Tokoyoda M	2018	Cytopathology	PMID:29633481; doi:10.1111/cyt.12544	PubMed + Scopus	Post-duplicate removal; eligible for title/abstract screening
39	Effect of adjuvant radiotherapy on overall survival and breast cancer-specific survival of patients with malignant phyllodes tumor of the breast in different age groups: a retrospective observational study based on SEER	Yang P	2024	Radiat Oncol	PMID:38773616; doi:10.1186/s13014-024-02442-5; PMCID:PMC11107058	PubMed + Scopus	Post-duplicate removal; eligible for title/abstract screening
40	Surgical margins and prognosis of borderline and malignant phyllodes tumors	Su	2024	Clinical and Translational Oncology	doi:10.1007/s12094-023-03377-1; EID:2-s2.0-85182184463	Scopus	Post-duplicate removal; eligible for title/abstract screening
41	Management and Outcomes of Metastatic and Recurrent Malignant Phyllodes Tumors of the Breast: A Systematic Literature Review	Samii E	2023	Eur J Breast Health	PMID:37415652; doi:10.4274/ejbh.galenos.2023.2023-3-2; PMCID:PMC10320634	PubMed + Scopus	Post-duplicate removal; eligible for title/abstract screening
42	Are both distinct epithelial and stromal cells molecular analysis from phyllodes tumors versus fibroadenoma components affected in breast fibroepithelial progression?	Waitzberg ÂFL	2023	Acta Cir Bras	PMID:38055384; doi:10.1590/acb386823; PMCID:PMC10695188	PubMed + Scopus	Post-duplicate removal; eligible for title/abstract screening
43	Predicting the recurrence-free survival of phyllodes tumor of the breast: a nomogram based on clinicopathology features, treatment, and surgical margin	Wei Y	2023	Gland Surg	PMID:36915816; doi:10.21037/gs-22-542; PMCID:PMC10005977	PubMed + Scopus	Post-duplicate removal; eligible for title/abstract screening
44	Genomic characteristics of two breast malignant phyllodes tumors during pregnancy and lactation identified through whole-exome sequencing	Lei	2022	Orphanet Journal of Rare Diseases	doi:10.1186/s13023-022-02537-w; EID:2-s2.0-85140255625	Scopus	Post-duplicate removal; eligible for title/abstract screening
45	Radiotherapy with apatinib for recurrence of malignant phyllodes tumor of the breast: A case report	Wu H	2020	Medicine (Baltimore)	PMID:32011486; doi:10.1097/MD.0000000000018808; PMCID:PMC7220223	PubMed + Scopus	Post-duplicate removal; eligible for title/abstract screening
46	Impact of Metastasis Surgery and Alkylating-Agent-Based Chemotherapy on Outcomes of Metastatic Malignant Phyllodes Tumors: A Multicenter Retrospective Study	Neron	2020	Annals of Surgical Oncology	doi:10.1245/s10434-019-08097-x; EID:2-s2.0-85076222912	Scopus	Post-duplicate removal; eligible for title/abstract screening
47	Breast malignant phyllodes tumor with rare pelvic metastases and long-term overall survival:A case report and literature review	Shan	2016	Medicine (United States)	doi:10.1097/MD.0000000000004942; EID:2-s2.0-84991571355	Scopus	Post-duplicate removal; eligible for title/abstract screening
48	Breast sarcomas and malignant phyllodes tumours: comparison of clinicopathological features, treatment strategies, prognostic factors and outcomes	Lim	2016	Breast Cancer Research and Treatment	doi:10.1007/s10549-016-3946-1; EID:2-s2.0-84982306477	Scopus	Post-duplicate removal; eligible for title/abstract screening
49	Importance of P53, Ki-67 expression in the differential diagnosis of benign/malignant phyllodes tumors of the breast	Kucuk U	2013	Indian J Pathol Microbiol	PMID:24056649; doi:10.4103/0377-4929.118690	PubMed + Scopus	Post-duplicate removal; eligible for title/abstract screening
50	Phyllodes tumor of the breast: stromal overgrowth and histological classification are useful prognosis-predictive factors for local recurrence in patients with a positive surgical margin	Taira N	2007	Jpn J Clin Oncol	PMID:17932112; doi:10.1093/jjco/hym099	PubMed + Scopus	Post-duplicate removal; eligible for title/abstract screening
51	Adjuvant chemotherapy with doxorubicin and dacarbazine has no effect in recurrence-free survival of malignant phyllodes tumors of the breast	Morales-Vásquez F	2007	Breast J	PMID:17983394; doi:10.1111/j.1524-4741.2007.00510.x	PubMed + Scopus	Post-duplicate removal; eligible for title/abstract screening
52	Cause-specific survival following surgery in malignant phyllodes tumor of the female breast	Macdonald	2007	American Journal of Hematology/ Oncology	EID:2-s2.0-34547800201	Scopus	Post-duplicate removal; eligible for title/abstract screening
53	Pathologic, immunohistochemical, and molecular features of benign and malignant phyllodes tumors of the breast	Kleer CG	2001	Mod Pathol	PMID:11266524; doi:10.1038/modpathol.3880282	PubMed + Scopus	Post-duplicate removal; eligible for title/abstract screening
54	Malignant phyllodes tumour with lymph node metastasis: a diagnostic conundrum resolved by next generation DNA sequencing	Schwartz CJ	2024	Histopathology	PMID:37706238; doi:10.1111/his.15046	PubMed + Scopus	Post-duplicate removal; eligible for title/abstract screening
55	Malignant phyllodes tumor of the breast with bilateral ductal carcinoma in situ and postoperative distant metastasis: a case report	Liu H	2024	Transl Cancer Res	PMID:39697724; doi:10.21037/tcr-24-497; PMCID:PMC11651784	PubMed + Scopus	Post-duplicate removal; eligible for title/abstract screening
56	Malignant phyllodes tumour of the breast with early recurrence in a young patient	Klooz	2024	BMJ Case Reports	doi:10.1136/bcr-2023-258352; EID:2-s2.0-85188348436	Scopus	Post-duplicate removal; eligible for title/abstract screening
57	Malignant phyllodes tumor and invasive lobular breast carcinoma: Morpho-molecular characterization of an uncommon collision tumor and review of the literature	Schaumann	2024	Pathology Research and Practice	doi:10.1016/j.prp.2024.155100; EID:2-s2.0-85183502266	Scopus	Post-duplicate removal; eligible for title/abstract screening
58	Immunohistochemical Expression of KI-67 and P53 in different grades of Phyllodes Tumors of the Breast and its Association with Clinicopathological Characteristics	Tahir	2024	Journal of Postgraduate Medical Institute	doi:10.54079/jpmi.38.3.3380; EID:2-s2.0-85207411896	Scopus	Post-duplicate removal; eligible for title/abstract screening
59	Metastatic and Malignant Phyllodes Tumors of the Breast: An Update for Current Management	Goodwin B	2023	Am Surg	PMID:37611540; doi:10.1177/00031348231198114	PubMed + Scopus	Post-duplicate removal; eligible for title/abstract screening
60	Surgery for phyllodes tumour of the breast. What should be surgical margins?	Tukenmez M	2023	ANZ J Surg	PMID:36629354; doi:10.1111/ans.18264	PubMed + Scopus	Post-duplicate removal; eligible for title/abstract screening
61	Is wide excision really needed? Correlation between resection margin and recurrence in benign phyllodes tumors of the breast	Kim YJ	2023	Ann Surg Treat Res	PMID:38076605; doi:10.4174/astr.2023.105.6.353; PMCID:PMC10703586	PubMed + Scopus	Post-duplicate removal; eligible for title/abstract screening
62	A Rare Presentation of Cutaneous Scalp Metastasis From a Malignant Phyllodes Tumor of the Breast: A Case Report and Literature Review	Alharbi M	2023	Cureus	PMID:38077672; doi:10.7759/cureus.50009; PMCID:PMC10698390	PubMed	Post-duplicate removal; eligible for title/abstract screening
63	The application of clinical variable-based nomogram in predicting overall survival in malignant phyllodes tumors of the breast	Li W	2023	Front Genet	PMID:37323673; doi:10.3389/fgene.2023.1133495; PMCID:PMC10265739	PubMed + Scopus	Post-duplicate removal; eligible for title/abstract screening
64	Single-institution outcomes after excision of benign phyllodes tumors: low recurrence risk even with positive margins	Balogun Z	2023	Breast Cancer Res Treat	PMID:36807012; doi:10.1007/s10549-023-06885-4; PMCID:PMC11225600	PubMed + Scopus	Post-duplicate removal; eligible for title/abstract screening
65	New Staging System and Prognostic Model for Malignant Phyllodes Tumor Patients without Distant Metastasis: A Development and Validation Study	Ruan	2023	Journal of Clinical Medicine	doi:10.3390/jcm12051889; EID:2-s2.0-85149920450	Scopus	Post-duplicate removal; eligible for title/abstract screening
66	Malignant phyllodes tumor of the breast with metastases to the lungs: A case report and literature review	Ostapenko E	2022	Radiol Case Rep	PMID:36039084; doi:10.1016/j.radcr.2022.07.037; PMCID:PMC9418210	PubMed + Scopus	Post-duplicate removal; eligible for title/abstract screening
67	Long-term Survival After Diverse Therapeutic Modalities in Malignant Phyllodes Tumors of the Breast	Zhang H	2022	Technol Cancer Res Treat	PMID:36000314; doi:10.1177/15330338221121086; PMCID:PMC9425899	PubMed + Scopus	Post-duplicate removal; eligible for title/abstract screening
68	Malignant phyllodes tumor of the breast with axillary lymph node metastasis: case report and review of the literature	Hauser	2022	European Surgery - Acta Chirurgica Austriaca	doi:10.1007/s10353-022-00760-0; EID:2-s2.0-85129505573	Scopus	Post-duplicate removal; eligible for title/abstract screening
69	Surgical management of a giant malignant phyllodes tumour of the breast: a case report	Guevara-Martínez	2022	Annals of Breast Surgery	doi:10.21037/abs-20-150; EID:2-s2.0-85212159664	Scopus	Post-duplicate removal; eligible for title/abstract screening
70	Sonographic Features of Breast Fibroepithelial Masses: Distinguishing Fibroadenoma from Phyllodes tumour	Lee	2022	Hong Kong Journal of Radiology	doi:10.12809/hkjr2217333; EID:2-s2.0-85128860047	Scopus	Post-duplicate removal; eligible for title/abstract screening
71	Recurrent malignant phyllodes tumor of the breast: An extremely rare case of recurrence with only rhabdomyosarcoma components	Han	2022	SAGE Open Medical Case Reports	doi:10.1177/2050313X221116667; EID:2-s2.0-85135480055	Scopus	Post-duplicate removal; eligible for title/abstract screening
72	A Case of Malignant Phyllodes Tumor of the Breast Metastasizing to the Ovary	Tada	2022	International Journal of Surgical Pathology	doi:10.1177/10668969211056912; EID:2-s2.0-85118991713	Scopus	Post-duplicate removal; eligible for title/abstract screening
73	Pancreatic metastasis from malignant phyllodes tumor of the breast	Lee SE	2021	Yeungnam Univ J Med	PMID:33242383; doi:10.12701/yujm.2020.00759; PMCID:PMC7787903	PubMed	Post-duplicate removal; eligible for title/abstract screening
74	The role of adjuvant radiotherapy in patients with malignant phyllodes tumor of the breast: a propensity-score matching analysis	Zhao W	2021	Breast Cancer	PMID:32748225; doi:10.1007/s12282-020-01135-7; PMCID:PMC7796876	PubMed + Scopus	Post-duplicate removal; eligible for title/abstract screening
75	Molecular characterization of pleomorphic liposarcomatous differentiation in malignant phyllodes tumor of the breast: A case report	Zhou P	2021	Pathol Res Pract	PMID:34091389; doi:10.1016/j.prp.2021.153489	PubMed + Scopus	Post-duplicate removal; eligible for title/abstract screening
76	Droplet-digital PCR reveals frequent mutations in TERT promoter region in breast fibroadenomas and phyllodes tumours, irrespective of the presence of MED12 mutations	Otsuji K	2021	Br J Cancer	PMID:33046803; doi:10.1038/s41416-020-01109-8; PMCID:PMC7852881	PubMed + Scopus	Post-duplicate removal; eligible for title/abstract screening
77	Benign and borderline phyllodes tumors of the breast: Clinicopathologic analysis of 205 cases with emphasis on the surgical margin status and local recurrence rate	Genco IS	2021	Ann Diagn Pathol	PMID:33513547; doi:10.1016/j.anndiagpath.2021.151708	PubMed + Scopus	Post-duplicate removal; eligible for title/abstract screening
78	Successful Treatment of a Locally Recurrent and Metastatic Malignant Phyllodes Tumor with Accelerated Radiotherapy and Nab-Paclitaxel, Cisplatin, and Liposomal Doxorubicin Chemotherapy	Koukourakis IM	2021	Chemotherapy	PMID:34233328; doi:10.1159/000517246	PubMed + Scopus	Post-duplicate removal; eligible for title/abstract screening
79	Concurrent ductal carcinoma in-situ and malignant phyllodes with tp53 mutation in an 11-year-old	Leveille	2021	Journal of Pediatric Surgery Case Reports	doi:10.1016/j.epsc.2021.102101; EID:2-s2.0-85118347756	Scopus	Post-duplicate removal; eligible for title/abstract screening
80	Apatinib treatment is effective for metastatic malignant phyllodes tumors of the breast: a case report	Wang	2021	BMC Women's Health	doi:10.1186/s12905-021-01359-5; EID:2-s2.0-85106684668	Scopus	Post-duplicate removal; eligible for title/abstract screening
81	Analysis of prognostic factors of early breast malignant phyllodes tumor based on SEER database	Zhou	2021	Chinese Journal of Clinical Research	doi:10.13429/j.cnki.cjcr.2021.06.001; EID:2-s2.0-85172706348	Scopus	Post-duplicate removal; eligible for title/abstract screening
82	Clinical characteristics and prognostic factors of patients less than 40 years old with malignant phyllodes tumor of the breast	Li	2021	Chinese Journal of Clinical Oncology	doi:10.3969/j.issn.1000-8179.2021.13.133; EID:2-s2.0-105011724267	Scopus	Post-duplicate removal; eligible for title/abstract screening
83	Surgical margins for borderline and malignant phyllodes tumours	Thind A	2020	Ann R Coll Surg Engl	PMID:31918563; doi:10.1308/rcsann.2019.0140; PMCID:PMC7027423	PubMed + Scopus	Post-duplicate removal; eligible for title/abstract screening
84	Cutaneous Scalp Metastases of Malignant Phyllodes Tumor of the Breast	Lee HJ	2020	J Breast Cancer	PMID:32595994; doi:10.4048/jbc.2020.23.e18; PMCID:PMC7311367	PubMed + Scopus	Post-duplicate removal; eligible for title/abstract screening
85	A giant malignant phyllodes tumor of breast post mastectomy with metastasis to stomach manifesting as anemia: a case report and review of literature	Liu HP	2020	BMC Surg	PMID:32799838; doi:10.1186/s12893-020-00846-0; PMCID:PMC7430829	PubMed + Scopus	Post-duplicate removal; eligible for title/abstract screening
86	Using Genomic Sequencing to Explain an Exceptional Response to Therapy in a Malignant Phyllodes Tumor	Conduit	2020	JCO Precision Oncology	doi:10.1200/PO.20.00305; EID:2-s2.0-85096053412	Scopus	Post-duplicate removal; eligible for title/abstract screening
87	Pediatric Malignant Phyllodes Tumors of the Breast: Characteristics and Outcomes Based on the Surveillance Epidemiology and End Results Database	Xiao	2020	Journal of Surgical Research	doi:10.1016/j.jss.2019.12.031; EID:2-s2.0-85078105856	Scopus	Post-duplicate removal; eligible for title/abstract screening
88	Phyllodes tumours of the breast: Outcomes and recurrence after excision	Wen	2020	American Journal of Surgery	doi:10.1016/j.amjsurg.2020.02.048; EID:2-s2.0-85081009128	Scopus	Post-duplicate removal; eligible for title/abstract screening
89	Risk Factors for Recurrence of Malignant Phyllodes Tumors of the Breast	Park HJ	2019	In Vivo	PMID:30587634; doi:10.21873/invivo.11470; PMCID:PMC6364066	PubMed + Scopus	Post-duplicate removal; eligible for title/abstract screening
90	Genomic profile of breast sarcomas: a comparison with malignant phyllodes tumours	Lim SZ	2019	Breast Cancer Res Treat	PMID:30511242; doi:10.1007/s10549-018-5067-5	PubMed + Scopus	Post-duplicate removal; eligible for title/abstract screening
91	Cytologic diagnosis of metastatic malignant phyllodes tumor of the breast in pleural effusion	Li JJX	2019	Diagn Cytopathol	PMID:30829462; doi:10.1002/dc.24151	PubMed + Scopus	Post-duplicate removal; eligible for title/abstract screening
92	Local Recurrence of Benign, Borderline, and Malignant Phyllodes Tumors of the Breast: A Systematic Review and Meta-analysis	Lu Y	2019	Ann Surg Oncol	PMID:30617873; doi:10.1245/s10434-018-07134-5	PubMed + Scopus	Post-duplicate removal; eligible for title/abstract screening
93	Malignant Phyllodes Tumors of the Breast: Association Between Race, Clinical Features, and Outcomes	Moten	2019	Journal of Surgical Research	doi:10.1016/j.jss.2019.01.054; EID:2-s2.0-85062984420	Scopus	Post-duplicate removal; eligible for title/abstract screening
94	A rare case of breast malignant phyllodes tumor with metastases to the oropharynx and larynx	Kutubudin	2019	Surgical Chronicles	EID:2-s2.0-85068640571	Scopus	Post-duplicate removal; eligible for title/abstract screening
95	Surgical excision and oncoplastic breast surgery in 32 patients with benign phyllodes tumors	Ren J	2018	World J Surg Oncol	PMID:30041698; doi:10.1186/s12957-018-1453-z; PMCID:PMC6058379	PubMed + Scopus	Post-duplicate removal; eligible for title/abstract screening
96	A Rare Case of Malignant Phyllodes Tumor of Breast Metastatic to the Skeletal Muscle	Mate	2018	Indian Journal of Surgery	doi:10.1007/s12262-017-1693-0; EID:2-s2.0-85031749252	Scopus	Post-duplicate removal; eligible for title/abstract screening
97	Comprehensive genomic profiling of malignant phyllodes tumors of the breast	Nozad S	2017	Breast Cancer Res Treat	PMID:28210881; doi:10.1007/s10549-017-4156-1	PubMed + Scopus	Post-duplicate removal; eligible for title/abstract screening
98	Atypical Distant Metastasis of Breast Malignant Phyllodes Tumors: A Case Report and Literature Review	de Foucher T	2017	Case Rep Obstet Gynecol	PMID:29158931; doi:10.1155/2017/8963013; PMCID:PMC5660827	PubMed	Post-duplicate removal; eligible for title/abstract screening
99	Effect of Lipodox in combination with bevacizumab in a patient with a metastatic malignant phyllodes breast tumor: A case report	Su CC	2017	Oncol Lett	PMID:29344119; doi:10.3892/ol.2017.7094; PMCID:PMC5754891	PubMed + Scopus	Post-duplicate removal; eligible for title/abstract screening
100	Fibroepithelial breast lesions diagnosed by core needle biopsy demonstrate a moderate rate of upstaging to phyllodes tumors	Marcil G	2017	Am J Surg	PMID:28057293; doi:10.1016/j.amjsurg.2016.12.017	PubMed + Scopus	Post-duplicate removal; eligible for title/abstract screening
101	Metastasis of Mammary Gland Malignant Phyllodes Tumor to the Mandibular Region: A Case Report and Review of the Literature	Yoshiba	2017	Journal of Oral and Maxillofacial Surgery	doi:10.1016/j.joms.2016.09.024; EID:2-s2.0-85006744101	Scopus	Post-duplicate removal; eligible for title/abstract screening
102	Bone metastasis from malignant phyllodes breast tumor: report of two cases	El Ochi MR	2016	BMC Clin Pathol	PMID:26933383; doi:10.1186/s12907-016-0027-7; PMCID:PMC4772458	PubMed + Scopus	Post-duplicate removal; eligible for title/abstract screening
103	Male Malignant Phyllodes Breast Tumor After Prophylactic Breast Radiotherapy and Bicalutamide Treatment: A Case Report	Karihtala P	2016	Anticancer Res	PMID:27354604	PubMed + Scopus	Post-duplicate removal; eligible for title/abstract screening
104	Massively parallel sequencing of phyllodes tumours of the breast reveals actionable mutations, and TERT promoter hotspot mutations and TERT gene amplification as likely drivers of progression	Piscuoglio S	2016	J Pathol	PMID:26832993; doi:10.1002/path.4672; PMCID:PMC4962788	PubMed + Scopus	Post-duplicate removal; eligible for title/abstract screening
105	Large Malignant Phyllodes Tumor of the Breast with Metastases to the Lungs	Augustyn A	2015	Rare Tumors	PMID:26266007; doi:10.4081/rt.2015.5684; PMCID:PMC4508638	PubMed + Scopus	Post-duplicate removal; eligible for title/abstract screening
106	Mutational analysis of MED12 in fibroadenomas and phyllodes tumors of the breast by means of targeted next-generation sequencing	Mishima C	2015	Breast Cancer Res Treat	PMID:26093648; doi:10.1007/s10549-015-3469-1	PubMed + Scopus	Post-duplicate removal; eligible for title/abstract screening
107	A Rare Case of Breast Malignant Phyllodes Tumor With Metastases to the Kidney: Case Report	Karczmarek-Borowska B	2015	Medicine (Baltimore)	PMID:26287414; doi:10.1097/MD.0000000000001312; PMCID:PMC4616438	PubMed	Post-duplicate removal; eligible for title/abstract screening
108	Comparison of the clinical and prognostic features of primary breast sarcomas and malignant phyllodes tumor	Wang F	2015	Jpn J Clin Oncol	PMID:25387733; doi:10.1093/jjco/hyu177	PubMed + Scopus	Post-duplicate removal; eligible for title/abstract screening
109	A rare case of breast malignant phyllodes tumor with metastases to the kidney	Karczmarek-Borowska	2015	Medicine (United States)	doi:10.1097/MD.0000000000001312; EID:2-s2.0-84943154427	Scopus	Post-duplicate removal; eligible for title/abstract screening
110	Utility of Ki-67, CD10, CD34, p53, CD117, and mast cell content in the differential diagnosis of cellular fibroadenomas and in the classification of phyllodes tumors of the breast	Vilela MH	2014	Int J Surg Pathol	PMID:24492332; doi:10.1177/1066896914521290	PubMed + Scopus	Post-duplicate removal; eligible for title/abstract screening
111	Surgical treatment of borderline and malignant phyllodes tumors: the effect of the extent of resection and tumor characteristics on patient outcome	Onkendi EO	2014	Ann Surg Oncol	PMID:25034817; doi:10.1245/s10434-014-3909-x	PubMed + Scopus	Post-duplicate removal; eligible for title/abstract screening
112	A case of malignant phyllodes tumor after surgery for breast cancer	Hashimoto	2014	Japanese Journal of Cancer and Chemotherapy	EID:2-s2.0-84949229072	Scopus	Post-duplicate removal; eligible for title/abstract screening
113	Unusual aggressive breast cancer: metastatic malignant phyllodes tumor	Singer A	2013	J Radiol Case Rep	PMID:23705037; doi:10.3941/jrcr.v7i2.1430; PMCID:PMC3661309	PubMed + Scopus	Post-duplicate removal; eligible for title/abstract screening
114	Factors associated with phyllodes tumor of the breast after core needle biopsy identifies fibroepithelial neoplasm	Gould DJ	2012	J Surg Res	PMID:22524977; doi:10.1016/j.jss.2012.03.059	PubMed + Scopus	Post-duplicate removal; eligible for title/abstract screening
115	Malignant Phyllodes Tumor of the Breast Metastasizing to the Vulva: 18F-FDG PET-CT Demonstrating Rare Metastasis from a Rare Tumor	Khangembam	2012	Nuclear Medicine and Molecular Imaging	doi:10.1007/s13139-012-0154-8; EID:2-s2.0-84865789153	Scopus	Post-duplicate removal; eligible for title/abstract screening
116	Malignant transformation of breast fibroadenoma to malignant phyllodes tumor: long-term outcome of 36 malignant phyllodes tumors	Abe M	2011	Breast Cancer	PMID:22121516; doi:10.1007/s12282-009-0185-x	PubMed + Scopus	Post-duplicate removal; eligible for title/abstract screening
117	A comprehensive genetic profile of phyllodes tumours of the breast detects important mutations, intra-tumoral genetic heterogeneity and new genetic changes on recurrence	Jones	2008	Journal of Pathology	doi:10.1002/path.2320; EID:2-s2.0-41649118931	Scopus	Post-duplicate removal; eligible for title/abstract screening
118	Malignant Phyllodes Tumor of the Breast: Local Control Rates With Surgery Alone	Pezner	2008	International Journal of Radiation Oncology Biology Physics	doi:10.1016/j.ijrobp.2007.10.051; EID:2-s2.0-44449153458	Scopus	Post-duplicate removal; eligible for title/abstract screening
119	Breast malignant phyllodes tumour metastasising to soft tissues of oral cavity	Lourdes	2007	Clinical and Translational Oncology	doi:10.1007/s12094-007-0049-9; EID:2-s2.0-34447096815	Scopus	Post-duplicate removal; eligible for title/abstract screening
120	Correlation of p53 and MIB-1 expression with both the systemic recurrence and survival in cases of phyllodes tumors of the breast	Yonemori K	2006	Pathol Res Pract	PMID:16889904; doi:10.1016/j.prp.2006.05.006	PubMed + Scopus	Post-duplicate removal; eligible for title/abstract screening
121	Predictive factors of local recurrence and survival following primary surgical treatment of phyllodes tumors of the breast	Abdalla HM	2006	J Egypt Natl Canc Inst	PMID:17496937	PubMed + Scopus	Post-duplicate removal; eligible for title/abstract screening
122	Risk factors for recurrence and death after primary surgical treatment of malignant phyllodes tumors	Asoglu	2004	Annals of Surgical Oncology	doi:10.1245/ASO.2004.02.001; EID:2-s2.0-16644371719	Scopus	Post-duplicate removal; eligible for title/abstract screening
123	Genomic Landscape of Malignant Phyllodes Tumors Identifies Subsets for Targeted Therapy	Bansal R	2024	JCO Precis Oncol	PMID:39637336; doi:10.1200/PO.24.00289; PMCID:PMC11634179	PubMed + Scopus	Post-duplicate removal; eligible for title/abstract screening
124	Genomic landscape of malignant phyllodes tumors reveals multiple targetable opportunities	Rosenberger LH	2024	Oncologist	PMID:39191445; doi:10.1093/oncolo/oyae218; PMCID:PMC11630793	PubMed + Scopus	Post-duplicate removal; eligible for title/abstract screening
125	Targeted DNA Sequencing in Diagnosis of Malignant Phyllodes Tumors With Emphasis on Tumors With Keratin and p63 Expression	Ye J	2024	Mod Pathol	PMID:39154782; doi:10.1016/j.modpat.2024.100593	PubMed + Scopus	Post-duplicate removal; eligible for title/abstract screening
126	Postoperative surgical margin results of the phyllodes tumors from a tertiary hospital	Dal F	2024	Rev Assoc Med Bras (1992)	PMID:39383396; doi:10.1590/1806-9282.20240833; PMCID:PMC11460639	PubMed + Scopus	Post-duplicate removal; eligible for title/abstract screening
127	Diagnostic Maze: Malignant Phyllodes Tumor Mimicking Metaplastic Breast Carcinoma	Jayaraman M	2024	Cureus	PMID:38993445; doi:10.7759/cureus.62114; PMCID:PMC11238664	PubMed	Post-duplicate removal; eligible for title/abstract screening
128	Non-Islet-Cell Tumor Hypoglycemia Secondary to Malignant Phyllodes Tumor of the Breast	Lee SM	2024	AACE Clin Case Rep	PMID:39372821; doi:10.1016/j.aace.2024.07.002; PMCID:PMC11447540	PubMed + Scopus	Post-duplicate removal; eligible for title/abstract screening
129	Malignant phyllodes tumor of the breast with predominant osteosarcoma and chondrosarcomatous differentiation: a rare case report and review of literature	Li W	2024	Front Oncol	PMID:38706594; doi:10.3389/fonc.2024.1372710; PMCID:PMC11066275	PubMed + Scopus	Post-duplicate removal; eligible for title/abstract screening
130	Surgical Management and System Therapy of the Most Giant Known Malignant Metastatic Breast Phyllodes Tumor: A Case Report and Review of the Literature	Kaiser C	2024	Oncol Res Treat	PMID:38382477; doi:10.1159/000537956	PubMed + Scopus	Post-duplicate removal; eligible for title/abstract screening
131	Management of Concurrent Malignant Phyllodes Tumor and Invasive Breast Carcinoma	Chen JJ	2024	Adv Radiat Oncol	PMID:38550370; doi:10.1016/j.adro.2024.101448; PMCID:PMC10965428	PubMed + Scopus	Post-duplicate removal; eligible for title/abstract screening
132	Margin Width and Local Recurrence in Patients with Phyllodes Tumors of the Breast	Del Calvo H	2024	Ann Surg Oncol	PMID:39085546; doi:10.1245/s10434-024-15892-8; PMCID:PMC11913203	PubMed + Scopus	Post-duplicate removal; eligible for title/abstract screening
133	Relapsing malignant phyllodes tumour presenting as isolated acrometastases	Reason	2024	BMJ Case Reports	doi:10.1136/bcr-2023-258640; EID:2-s2.0-85197716235	Scopus	Post-duplicate removal; eligible for title/abstract screening
134	Primary malignant phyllodes tumors of the breast: A retrospective analysis from a referral center	Valenza	2024	European Journal of Cancer	doi:10.1016/j.ejca.2023.113423; EID:2-s2.0-85180004354	Scopus	Post-duplicate removal; eligible for title/abstract screening
135	Malignant phyllodes tumor with axillary metastases: a case report	Lifrieri	2024	AME Surgical Journal	doi:10.21037/asj-23-54; EID:2-s2.0-85214401990	Scopus	Post-duplicate removal; eligible for title/abstract screening
136	The Prognostic Value of Ki67 in Phyllodes Tumor of the Breast: A Systematic Review and Meta-Analysis	Refai	2024	Bahrain Medical Bulletin	EID:2-s2.0-85215319654	Scopus	Post-duplicate removal; eligible for title/abstract screening
137	Margin Status and Local Recurrence in Phyllodes Tumours of the Breast: A Canadian Series	Moldoveanu D	2023	Ann Surg Oncol	PMID:36456792; doi:10.1245/s10434-022-12894-2	PubMed + Scopus	Post-duplicate removal; eligible for title/abstract screening
138	Organoid models derived from patients with malignant phyllodes tumor of the breast	Chu X	2023	Breast Cancer Res Treat	PMID:37204665; doi:10.1007/s10549-023-06973-5	PubMed + Scopus	Post-duplicate removal; eligible for title/abstract screening
139	Case report: Osteosarcomatous differentiation in the lung metastasis of a malignant phyllodes tumor	Liu R	2023	Front Med (Lausanne)	PMID:37025961; doi:10.3389/fmed.2023.1141353; PMCID:PMC10070992	PubMed + Scopus	Post-duplicate removal; eligible for title/abstract screening
140	Clinico-Pathological Factors Determining Recurrence of Phyllodes Tumors of the Breast: The 25-Year Experience at a Tertiary Cancer Centre	Sain B	2023	J Pers Med	PMID:37241036; doi:10.3390/jpm13050866; PMCID:PMC10221551	PubMed + Scopus	Post-duplicate removal; eligible for title/abstract screening
141	Borderline phyllodes tumour of the breast with eosinophilic inclusion bodies: Case report and molecular sequencing	Lam	2023	International Journal of Surgery Case Reports	doi:10.1016/j.ijscr.2023.108776; EID:2-s2.0-85170437645	Scopus	Post-duplicate removal; eligible for title/abstract screening
142	The Defect Repair After a Giant Malignant Phyllodes Tumor Resection of Breast Using a Kiss Flap	Luo	2023	Indian Journal of Surgery	doi:10.1007/s12262-022-03560-8; EID:2-s2.0-85137547593	Scopus	Post-duplicate removal; eligible for title/abstract screening
143	Malignant phyllodes tumor of the breast with heterologous osteosarcoma and chondrosarcomatous differentiation: A rare case report with imaging findings	Ko	2023	Radiology Case Reports	doi:10.1016/j.radcr.2023.02.039; EID:2-s2.0-85150443844	Scopus	Post-duplicate removal; eligible for title/abstract screening
144	Analysis of recurrent molecular alterations in phyllodes tumour of breast: insights into prognosis and pathogenesis	Tsang JY	2022	Pathology	PMID:35691725; doi:10.1016/j.pathol.2022.03.008	PubMed + Scopus	Post-duplicate removal; eligible for title/abstract screening
145	Invasive and Non-invasive Ductal Carcinoma within Malignant Phyllodes Tumour with Axillary Lymph Node Metastases	Erdogan O	2022	J Coll Physicians Surg Pak	PMID:36210658; doi:10.29271/jcpsp.2022.Supp2.S92	PubMed + Scopus	Post-duplicate removal; eligible for title/abstract screening
146	Epithelial-mesenchymal transition and cancer stem cell interactions in breast phyllodes tumours: immunohistochemical evaluation of EZH2, EZR, HMGA2, CD24 and CD44 in correlation with outcome analysis	Ahmed SS	2022	J Clin Pathol	PMID:33627375; doi:10.1136/jclinpath-2020-207068	PubMed + Scopus	Post-duplicate removal; eligible for title/abstract screening
147	Surgical management and prognosis of phyllodes tumors of the breast	Ji Y	2022	Gland Surg	PMID:35800748; doi:10.21037/gs-21-877; PMCID:PMC9253188	PubMed + Scopus	Post-duplicate removal; eligible for title/abstract screening
148	Giant malignant phyllodes tumor with distant metastases: a case report and review of the literature	Syrnioti	2022	Hippokratia	EID:2-s2.0-85158156782	Scopus	Post-duplicate removal; eligible for title/abstract screening
149	A case report of coexistence of invasive ductal carcinoma and malignant phyllodes tumor in a single breast mass	Oryani	2022	Iranian Journal of Obstetrics, Gynecology and Infertility	doi:10.22038/IJOGI.2022.20432; EID:2-s2.0-85139697989	Scopus	Post-duplicate removal; eligible for title/abstract screening
150	Malignant phyllodes tumor with lymph node metastasis	Hameed	2022	Onkologia i Radioterapia	EID:2-s2.0-85147273797	Scopus	Post-duplicate removal; eligible for title/abstract screening
151	Malignant Phyllodes Tumor of the Breast and Pregnancy: A Rare Case Report and Literature Review	Mustață L	2021	Medicina (Kaunas)	PMID:35056344; doi:10.3390/medicina58010036; PMCID:PMC8780966	PubMed + Scopus	Post-duplicate removal; eligible for title/abstract screening
152	A leafy surprise: Case report of male breast malignant phyllodes	Khalid IB	2021	Int J Surg Case Rep	PMID:34715464; doi:10.1016/j.ijscr.2021.106536; PMCID:PMC8577468	PubMed + Scopus	Post-duplicate removal; eligible for title/abstract screening
153	Phyllodes tumor of the breast clinical experience and outcomes: A retrospective cohort tertiary hospital experience	Alkushi A	2021	Ann Diagn Pathol	PMID:33472142; doi:10.1016/j.anndiagpath.2021.151702	PubMed + Scopus	Post-duplicate removal; eligible for title/abstract screening
154	Non-invasive ductal carcinoma within malignant phyllodes tumor of the breast	Erdogan O	2021	Niger J Clin Pract	PMID:33473040; doi:10.4103/njcp.njcp_261_20	PubMed + Scopus	Post-duplicate removal; eligible for title/abstract screening
155	Two progressed malignant phyllodes tumors of the breast harbor alterations in genes frequently involved in other advanced cancers	Reinisch M	2021	Orphanet J Rare Dis	PMID:34399808; doi:10.1186/s13023-021-01986-z; PMCID:PMC8365991	PubMed + Scopus	Post-duplicate removal; eligible for title/abstract screening
156	A huge malignant phyllodes tumor of the breast with osteoclast-like giant cells: a case report	Liu T	2021	Gland Surg	PMID:33968702; doi:10.21037/gs-20-845; PMCID:PMC8102212	PubMed + Scopus	Post-duplicate removal; eligible for title/abstract screening
157	Study of clinicopathological factors and their impact on survival in phyllodes tumour of breast at tertiary care cancer centre in India	Sanjay S	2021	Cancer Treat Res Commun	PMID:34757273; doi:10.1016/j.ctarc.2021.100482	PubMed + Scopus	Post-duplicate removal; eligible for title/abstract screening
158	Correlations of morphological features and surgical management with clinical outcome in a multicentre study of 241 phyllodes tumours of the breast	Mihai R	2021	Histopathology	PMID:33325544; doi:10.1111/his.14316	PubMed + Scopus	Post-duplicate removal; eligible for title/abstract screening
159	Malignant phyllodes tumour of the breast mimicking endometriosis	Lee	2021	Virchows Archiv	doi:10.1007/s00428-021-03086-6; EID:2-s2.0-85103396999	Scopus	Post-duplicate removal; eligible for title/abstract screening
160	En Bloc Excision of Phyllodes Tumor of the Breast: Radical Approach Heralds Better Outcome	Nair	2021	Clinical Breast Cancer	doi:10.1016/j.clbc.2020.09.002; EID:2-s2.0-85092361202	Scopus	Post-duplicate removal; eligible for title/abstract screening
161	18F-FDG PET/CT findings in a giant malignant phyllodes breast tumor	Wang	2021	Breast Journal	doi:10.1111/tbj.14148; EID:2-s2.0-85098065375	Scopus	Post-duplicate removal; eligible for title/abstract screening
162	Breast osteosarcoma originating from a malignant phyllodes tumor A case report of a rare neoplasm	Jin	2021	Medicine (United States)	doi:10.1097/MD.0000000000027908; EID:2-s2.0-85122741670	Scopus	Post-duplicate removal; eligible for title/abstract screening
163	Malignant phyllodes tumor of the breast: Case report, tumor characteristics, treatment approach	Strzȩpek	2021	Breast Cancer Management	doi:10.2217/bmt-2020-0036; EID:2-s2.0-85116126967	Scopus	Post-duplicate removal; eligible for title/abstract screening
164	Early-onset malignant phyllodes breast tumor in a patient with germline pathogenic variants in NF1 and BRCA1 genes	Gensini	2021	Familial Cancer	doi:10.1007/s10689-020-00217-x; EID:2-s2.0-85096345802	Scopus	Post-duplicate removal; eligible for title/abstract screening
165	Malignant phyllodes tumors of the breast: A comprehensive literature review	Papas Y	2020	Breast J	PMID:31478587; doi:10.1111/tbj.13523	PubMed + Scopus	Post-duplicate removal; eligible for title/abstract screening
166	Malignant Phyllodes Tumor of the Breast in a 26-year-old Woman	Nguyen NT	2020	Cureus	PMID:32051802; doi:10.7759/cureus.6590; PMCID:PMC7001134	PubMed	Post-duplicate removal; eligible for title/abstract screening
167	Re-excision or "wait and watch"-a prediction model in breast phyllodes tumors after surgery	Chao X	2020	Ann Transl Med	PMID:32355815; doi:10.21037/atm.2020.02.26; PMCID:PMC7186749	PubMed	Post-duplicate removal; eligible for title/abstract screening
168	Ki67 and P53 Expression in Relation to Clinicopathological Features in Phyllodes Tumour of the Breast	Mohd Ali NA	2020	Asian Pac J Cancer Prev	PMID:32986365; doi:10.31557/APJCP.2020.21.9.2653; PMCID:PMC7779430	PubMed + Scopus	Post-duplicate removal; eligible for title/abstract screening
169	A case of recurrent malignant phyllodes tumor undergoing nipple-sparing mastectomy with immediate breast reconstruction	Morioka E	2020	Surg Case Rep	PMID:33237380; doi:10.1186/s40792-020-01022-5; PMCID:PMC7688876	PubMed	Post-duplicate removal; eligible for title/abstract screening
170	The implications of neighborhood socioeconomic status on surgical management and mortality in malignant phyllodes patients in the Surveillance, Epidemiology, and End Results program	Obeng-Gyasi S	2020	Surgery	PMID:32847674; doi:10.1016/j.surg.2020.07.019	PubMed + Scopus	Post-duplicate removal; eligible for title/abstract screening
171	Giant malignant phyllodes tumor of the breast: Insights into optimal management and reconstructive options for a rare and challenging entity	Lissidini G	2020	Breast J	PMID:33108821; doi:10.1111/tbj.14095	PubMed + Scopus	Post-duplicate removal; eligible for title/abstract screening
172	ASO Author Reflections: How Far Should We Go in Local Management for a Localized Malignant Phyllodes Tumor of the Breast?	Neron M	2020	Ann Surg Oncol	PMID:32206956; doi:10.1245/s10434-020-08390-0	PubMed + Scopus	Post-duplicate removal; eligible for title/abstract screening
173	Malignant phyllodes tumor metastatic to pancreas	Bachert	2020	Breast Journal	doi:10.1111/tbj.13987; EID:2-s2.0-85088599843	Scopus	Post-duplicate removal; eligible for title/abstract screening
174	Large Malignant Phyllodes Tumor of the Breast: Case Report of a Young Female and Review of Literature	Saad	2020	Archives of Breast Cancer	doi:10.32768/abc.202073136-142; EID:2-s2.0-85160229190	Scopus	Post-duplicate removal; eligible for title/abstract screening
175	Malignant phyllodes Tumor of the Breast; Presentation of an Uncommon Case and Review of the Literature	Iqbal	2020	Archives of Breast Cancer	doi:10.32768/abc.20207293-96; EID:2-s2.0-85160225195	Scopus	Post-duplicate removal; eligible for title/abstract screening
176	A rare case of mixed type liposarcoma of breast arising in malignant phyllodes tumor	Kim	2020	Breast Journal	doi:10.1111/tbj.13546; EID:2-s2.0-85073942050	Scopus	Post-duplicate removal; eligible for title/abstract screening
177	Pure ground glass opacity (GGO) on chest CT: a rare presentation of lung metastasis of Malignant Phyllodes Tumor	Nakamura	2020	Breast Cancer	doi:10.1007/s12282-020-01122-y; EID:2-s2.0-85086784203	Scopus	Post-duplicate removal; eligible for title/abstract screening
178	Prognostic Molecular and Biological Characteristics of Phyllodes Tumors of the Breast	Vorotnikov	2020	Bulletin of Experimental Biology and Medicine	doi:10.1007/s10517-020-04985-5; EID:2-s2.0-85093519247	Scopus	Post-duplicate removal; eligible for title/abstract screening
179	Comparison of mutation profile between primary phyllodes tumors of the breast and their paired local recurrences	Mitus	2020	Polish Journal of Pathology	doi:10.5114/pjp.2020.94899; EID:2-s2.0-85084962114	Scopus	Post-duplicate removal; eligible for title/abstract screening
180	Male Breast Huge Malignant Phyllodes	Hamdy O	2019	Chirurgia (Bucur)	PMID:31511137; doi:10.21614/chirurgia.114.4.514	PubMed + Scopus	Post-duplicate removal; eligible for title/abstract screening
181	Immunohistochemical expression of Ki-67, p53, and CD10 in phyllodes tumor and their correlation with its histological grade	Shubham S	2019	J Lab Physicians	PMID:31929699; doi:10.4103/JLP.JLP_106_19; PMCID:PMC6943865	PubMed	Post-duplicate removal; eligible for title/abstract screening
182	Malignant phyllodes tumor of the breast with liposarcomatous differentiation: A case report with imaging findings	Kim JH	2019	Radiol Case Rep	PMID:30834064; doi:10.1016/j.radcr.2019.02.007; PMCID:PMC6389548	PubMed + Scopus	Post-duplicate removal; eligible for title/abstract screening
183	Malignant phyllodes: excellent response to neoadjuvant radiotherapy	Yeh	2019	ANZ Journal of Surgery	doi:10.1111/ans.14807; EID:2-s2.0-85053402696	Scopus	Post-duplicate removal; eligible for title/abstract screening
184	Long-Term Outcomes After Surgical Treatment of Malignant/Borderline Phyllodes Tumors of the Breast	Spanheimer	2019	Annals of Surgical Oncology	doi:10.1245/s10434-019-07210-4; EID:2-s2.0-85061721545	Scopus	Post-duplicate removal; eligible for title/abstract screening
185	A rare case of a malignant phyllodes tumor of the breast associated with secretion of beta-human chorionic gonadotropin	Andring	2019	Breast Journal	doi:10.1111/tbj.13383; EID:2-s2.0-85067649605	Scopus	Post-duplicate removal; eligible for title/abstract screening
186	Benign phyllodes tumor of the breast recurring as a rapidly growing recurrent malignant phyllodes tumor: A case report	Kim	2019	Iranian Journal of Radiology	doi:10.5812/iranjradiol.13062; EID:2-s2.0-85068651882	Scopus	Post-duplicate removal; eligible for title/abstract screening
187	Malignant phyllodes tumors of the breast: A single institution experience	Liew KW	2018	Med J Malaysia	PMID:30350808	PubMed + Scopus	Post-duplicate removal; eligible for title/abstract screening
188	Effect of postoperative time for adjuvant radiotherapy in malignant phyllodes tumor: An institutional experience	Yogi V	2018	J Cancer Res Ther	PMID:30197347; doi:10.4103/jcrt.JCRT_172_16	PubMed + Scopus	Post-duplicate removal; eligible for title/abstract screening
189	Surgical management of benign phyllodes tumours of the breast: Is wide local excision really necessary?	Qian Y	2018	Can J Surg	PMID:30265644; doi:10.1503/cjs.017617; PMCID:PMC6281457	PubMed + Scopus	Post-duplicate removal; eligible for title/abstract screening
190	Association of clinicopathological features and prognosis of TERT alterations in phyllodes tumor of breast	Tsang JYS	2018	Sci Rep	PMID:29497099; doi:10.1038/s41598-018-22232-w; PMCID:PMC5832760	PubMed + Scopus	Post-duplicate removal; eligible for title/abstract screening
191	Malignant phyllodes tumor with metastases to lung, adrenal and brain: A rare case report	Khanal S	2018	Ann Med Surg (Lond)	PMID:30455875; doi:10.1016/j.amsu.2018.10.030; PMCID:PMC6230968	PubMed + Scopus	Post-duplicate removal; eligible for title/abstract screening
192	Is the extent of surgical resection important in patient outcome in benign and borderline phyllodes tumors of the breast?	Sevinç	2018	Turkish Journal of Medical Sciences	doi:10.3906/sag-1704-47; EID:2-s2.0-85042476147	Scopus	Post-duplicate removal; eligible for title/abstract screening
193	Bilateral synchronous breast malignant phyllodes in a pregnant woman	Hernanz	2018	Breast Journal	doi:10.1111/tbj.12961; EID:2-s2.0-85048234844	Scopus	Post-duplicate removal; eligible for title/abstract screening
194	Update on the diagnosis and management of malignant phyllodes tumors of the breast	Strode M	2017	Breast	PMID:28327352; doi:10.1016/j.breast.2017.03.001	PubMed + Scopus	Post-duplicate removal; eligible for title/abstract screening
195	Recurrent malignant phyllodes tumor of the breast: A case report	Wang Q	2017	Medicine (Baltimore)	PMID:29245318; doi:10.1097/MD.0000000000009069; PMCID:PMC5728933	PubMed	Post-duplicate removal; eligible for title/abstract screening
196	Clinicopathology and treatment of a giant malignant phyllodes tumor of the breast: A case report and literature review	Warner WA	2017	Int J Surg Case Rep	PMID:29121581; doi:10.1016/j.ijscr.2017.09.021; PMCID:PMC5681332	PubMed + Scopus	Post-duplicate removal; eligible for title/abstract screening
197	Expression of EMT markers and mode of surgery are prognostic in phyllodes tumors of the breast	Feng X	2017	Oncotarget	PMID:28380418; doi:10.18632/oncotarget.16497; PMCID:PMC5464874	PubMed + Scopus	Post-duplicate removal; eligible for title/abstract screening
198	Recurrent malignant phyllodes tumor of the breast	Wang	2017	Medicine (United States)	doi:10.1097/MD.0000000000009069; EID:2-s2.0-85039718192	Scopus	Post-duplicate removal; eligible for title/abstract screening
199	A Giant Malignant Phyllodes Tumour of the Breast: A Rare Entity	Paryani	2017	Indian Journal of Gynecologic Oncology	doi:10.1007/s40944-017-0122-4; EID:2-s2.0-85071728048	Scopus	Post-duplicate removal; eligible for title/abstract screening
200	Association Between Recurrence and Re-Excision for Close and Positive Margins Versus Observation in Patients with Benign Phyllodes Tumors	Moo	2017	Annals of Surgical Oncology	doi:10.1245/s10434-017-5955-7; EID:2-s2.0-85026498823	Scopus	Post-duplicate removal; eligible for title/abstract screening
201	Malignant phyllodes tumor with heterologous differentiation: Clinicopathological spectrum of nine cases in a tertiary care institute in Eastern India	Nayak	2017	Indian Journal of Pathology and Microbiology	doi:10.4103/IJPM.IJPM_426_16; EID:2-s2.0-85030214923	Scopus	Post-duplicate removal; eligible for title/abstract screening
202	Giant malignant phyllodes tumor of the breast: A rare case report and literature review	Liu M	2016	Oncol Lett	PMID:27347111; doi:10.3892/ol.2016.4583; PMCID:PMC4906910	PubMed + Scopus	Post-duplicate removal; eligible for title/abstract screening
203	"Ruptured" malignant phyllodes tumor of the breast: a case report	Ditsatham C	2016	Int Med Case Rep J	PMID:26952179; doi:10.2147/IMCRJ.S96115; PMCID:PMC4768893	PubMed + Scopus	Post-duplicate removal; eligible for title/abstract screening
204	MED12 mutations in breast phyllodes tumors: evidence of temporal tumoral heterogeneity and identification of associated critical signaling pathways	Laé M	2016	Oncotarget	PMID:27806318; doi:10.18632/oncotarget.12991; PMCID:PMC5356671	PubMed + Scopus	Post-duplicate removal; eligible for title/abstract screening
205	Genomic profiling of malignant phyllodes tumors reveals aberrations in FGFR1 and PI-3 kinase/RAS signaling pathways and provides insights into intratumoral heterogeneity	Liu SY	2016	Mod Pathol	PMID:27255162; doi:10.1038/modpathol.2016.97	PubMed + Scopus	Post-duplicate removal; eligible for title/abstract screening
206	MED12 exon 2 mutation as a highly sensitive and specific marker in distinguishing phyllodes tumours from other spindle neoplasms of the breast	Lien HC	2016	APMIS	PMID:26860948; doi:10.1111/apm.12516	PubMed + Scopus	Post-duplicate removal; eligible for title/abstract screening
207	Lipophyllodes of the breast. A reappraisal of fat-rich tumors of the breast based on 22 cases integrated by immunohistochemical study, molecular pathology insights, and clinical follow-up	Bacchi CE	2016	Ann Diagn Pathol	PMID:27040923; doi:10.1016/j.anndiagpath.2015.12.001	PubMed + Scopus	Post-duplicate removal; eligible for title/abstract screening
208	Recurrence Rates of Benign Phyllodes Tumors After Surgical Excision and Ultrasonography-Guided Vacuum-Assisted Excision	Kim GR	2016	Ultrasound Q	PMID:27233071; doi:10.1097/RUQ.0000000000000178	PubMed + Scopus	Post-duplicate removal; eligible for title/abstract screening
209	Benign Phyllodes Tumor of the Breast Diagnosed After Ultrasound-Guided Vacuum-Assisted Biopsy: Surgical Excision or Wait-and-Watch?	Ouyang Q	2016	Ann Surg Oncol	PMID:26577125; doi:10.1245/s10434-015-4990-5	PubMed + Scopus	Post-duplicate removal; eligible for title/abstract screening
210	Phyllodes tumors of the breast: Diagnosis, treatment and prognostic factors related to recurrence	Zhou	2016	Journal of Thoracic Disease	doi:10.21037/jtd.2016.11.03; EID:2-s2.0-85010378491	Scopus	Post-duplicate removal; eligible for title/abstract screening
211	Frequent MED12 mutations in phyllodes tumours of the breast	Yoshida M	2015	Br J Cancer	PMID:25839987; doi:10.1038/bjc.2015.116; PMCID:PMC4430713	PubMed + Scopus	Post-duplicate removal; eligible for title/abstract screening
212	MED12 exon 2 mutations in phyllodes tumors of the breast	Nagasawa S	2015	Cancer Med	PMID:25865354; doi:10.1002/cam4.462; PMCID:PMC4529349	PubMed + Scopus	Post-duplicate removal; eligible for title/abstract screening
213	MED12 somatic mutations in fibroadenomas and phyllodes tumours of the breast	Piscuoglio S	2015	Histopathology	PMID:25855048; doi:10.1111/his.12712; PMCID:PMC4996373	PubMed + Scopus	Post-duplicate removal; eligible for title/abstract screening
214	Malignant phyllodes tumor metastasized to the right ventricle: a case report	Yoshidaya F	2015	Surg Case Rep	PMID:26943445; doi:10.1186/s40792-015-0121-6; PMCID:PMC4670617	PubMed	Post-duplicate removal; eligible for title/abstract screening
215	Metastatic malignant phyllodes tumor involving the cerebellum	Rowe JJ	2015	J Clin Neurosci	PMID:25449208; doi:10.1016/j.jocn.2014.09.004	PubMed + Scopus	Post-duplicate removal; eligible for title/abstract screening
216	Next-Gen Sequencing Exposes Frequent MED12 Mutations and Actionable Therapeutic Targets in Phyllodes Tumors	Cani AK	2015	Mol Cancer Res	PMID:25593300; doi:10.1158/1541-7786.MCR-14-0578; PMCID:PMC4936398	PubMed + Scopus	Post-duplicate removal; eligible for title/abstract screening
217	Malignant phyllodes tumour presenting as a massive fungating breast mass and silent thrombo-embolism	Bourke AG	2015	Int J Surg Case Rep	PMID:25734318; doi:10.1016/j.ijscr.2015.02.032; PMCID:PMC4392335	PubMed + Scopus	Post-duplicate removal; eligible for title/abstract screening
218	Distribution of MED12 mutations in fibroadenomas and phyllodes tumors of the breast--implications for tumor biology and pathological diagnosis	Pfarr N	2015	Genes Chromosomes Cancer	PMID:25931199; doi:10.1002/gcc.22256	PubMed + Scopus	Post-duplicate removal; eligible for title/abstract screening
219	Effects of adjuvant radiotherapy on borderline and malignant phyllodes tumors: A systematic review and meta-analysis	Zeng S	2015	Mol Clin Oncol	PMID:26137284; doi:10.3892/mco.2015.503; PMCID:PMC4471537	PubMed	Post-duplicate removal; eligible for title/abstract screening
220	Reappraisal of conventional risk stratification for local recurrence based on clinical outcomes in 285 resected phyllodes tumors of the breast	Yom CK	2015	Ann Surg Oncol	PMID:25652050; doi:10.1245/s10434-015-4395-5	PubMed + Scopus	Post-duplicate removal; eligible for title/abstract screening
221	Malignant phyllodes tumor with osteosarcomatous differentiation metastasizing to small bowel and causing intestinal obstruction	Al-Rabiy	2015	Diagnostic Histopathology	doi:10.1016/j.mpdhp.2014.09.001; EID:2-s2.0-84930572140	Scopus	Post-duplicate removal; eligible for title/abstract screening
222	Malignant phyllodes tumor of the breast with liposarcomatous differentiation and intraductal hyperplasia	Ayadi-Kaddour	2015	Breast Disease	doi:10.3233/BD-140377; EID:2-s2.0-84916920090	Scopus	Post-duplicate removal; eligible for title/abstract screening
223	Huge malignant phyllodes breast tumor: A real entity in a new era of early breast cancer	Testori	2015	World Journal of Surgical Oncology	doi:10.1186/s12957-015-0508-7; EID:2-s2.0-84928729053	Scopus	Post-duplicate removal; eligible for title/abstract screening
224	Giant malignant phyllodes tumour of breast	Krishnamoorthy R	2014	Case Rep Oncol Med	PMID:25548696; doi:10.1155/2014/956856; PMCID:PMC4273467	PubMed	Post-duplicate removal; eligible for title/abstract screening
225	Utilization of radiotherapy for malignant phyllodes tumors: analysis of the National Cancer Data Base, 1998-2009	Gnerlich JL	2014	Ann Surg Oncol	PMID:24306659; doi:10.1245/s10434-013-3395-6	PubMed + Scopus	Post-duplicate removal; eligible for title/abstract screening
226	A subset of malignant phyllodes tumors express p63 and p40: a diagnostic pitfall in breast core needle biopsies	Cimino-Mathews A	2014	Am J Surg Pathol	PMID:25046342; doi:10.1097/PAS.0000000000000301; PMCID:PMC4373607	PubMed + Scopus	Post-duplicate removal; eligible for title/abstract screening
227	Malignant phyllodes tumor of the breast: a case study	Keim-Malpass J	2014	Clin J Oncol Nurs	PMID:25253115; doi:10.1188/14.CJON.595-597	PubMed + Scopus	Post-duplicate removal; eligible for title/abstract screening
228	Malignant phyllodes tumor of the breast presenting with hypoglycemia: a case report and literature review	Pacioles T	2014	Cancer Manag Res	PMID:25525388; doi:10.2147/CMAR.S71933; PMCID:PMC4266253	PubMed + Scopus	Post-duplicate removal; eligible for title/abstract screening
229	Novel genetic aberrations in breast phyllodes tumours: comparison between prognostically distinct groups	Tan WJ	2014	Breast Cancer Res Treat	PMID:24831776; doi:10.1007/s10549-014-2982-y	PubMed + Scopus	Post-duplicate removal; eligible for title/abstract screening
230	Utility of the Singapore nomogram for predicting recurrence-free survival in Japanese women with breast phyllodes tumours	Nishimura R	2014	J Clin Pathol	PMID:24811489; doi:10.1136/jclinpath-2014-202215	PubMed + Scopus	Post-duplicate removal; eligible for title/abstract screening
231	Collision tumor with inflammatory breast carcinoma and malignant phyllodes tumor: A case report and literature review	Shin	2014	World Journal of Surgical Oncology	doi:10.1186/1477-7819-12-5; EID:2-s2.0-84892172570	Scopus	Post-duplicate removal; eligible for title/abstract screening
232	Phyllodes tumor of the breast: a retrospective study of the impact of histopathological factors in local recurrence and distant metastasis	Sawalhi S	2013	Ann Saudi Med	PMID:23563006; doi:10.5144/0256-4947.2013.162; PMCID:PMC6078618	PubMed + Scopus	Post-duplicate removal; eligible for title/abstract screening
233	A TP53 founder mutation, p.R337H, is associated with phyllodes breast tumors in Brazil	Giacomazzi	2013	Virchows Archiv	doi:10.1007/s00428-013-1439-8; EID:2-s2.0-84879838196	Scopus	Post-duplicate removal; eligible for title/abstract screening
234	Clinicopathologic features and prognostic factors of malignant phyllodes tumors	Jia	2013	Chinese Journal of Pathology	doi:10.3760/cma.j.issn.0529-5807.2013.11.003; EID:2-s2.0-84890503335	Scopus	Post-duplicate removal; eligible for title/abstract screening
235	Comprehensive characterization of malignant phyllodes tumor by whole genomic and proteomic analysis: Biological implications for targeted therapy opportunities	Jardim	2013	Orphanet Journal of Rare Diseases	doi:10.1186/1750-1172-8-112; EID:2-s2.0-84883263667	Scopus	Post-duplicate removal; eligible for title/abstract screening
236	Predicting clinical behaviour of breast phyllodes tumours: a nomogram based on histological criteria and surgical margins	Tan PH	2012	J Clin Pathol	PMID:22049216; doi:10.1136/jclinpath-2011-200368	PubMed + Scopus	Post-duplicate removal; eligible for title/abstract screening
237	Jejunal intussusception due to malignant phyllodes tumor of the breast	Bilen MA	2012	Clin Breast Cancer	PMID:22381472; doi:10.1016/j.clbc.2012.01.007	PubMed	Post-duplicate removal; eligible for title/abstract screening
238	Angiosarcoma in recurrent malignant phyllodes tumor of breast	Kumar	2012	Indian Journal of Pathology and Microbiology	doi:10.4103/0377-4929.97905; EID:2-s2.0-84863766812	Scopus	Post-duplicate removal; eligible for title/abstract screening
239	ER, p53 and MIB-1 are significantly associated with malignant phyllodes tumor	Munawer	2012	Biomedical Journal	doi:10.4103/2319-4170.104414; EID:2-s2.0-84883226458	Scopus	Post-duplicate removal; eligible for title/abstract screening
240	Immunohistochemical and molecular markers in breast phyllodes tumors	Korcheva VB	2011	Appl Immunohistochem Mol Morphol	PMID:21030860; doi:10.1097/PAI.0b013e3181f5349a	PubMed + Scopus	Post-duplicate removal; eligible for title/abstract screening
241	Malignant phyllodes tumor composed almost exclusively of a fibrosarcomatous component: A case report and review of malignant phyllodes tumors with metastases	Suzuki-Uematsu	2010	Breast Cancer	doi:10.1007/s12282-009-0099-7; EID:2-s2.0-77955515629	Scopus	Post-duplicate removal; eligible for title/abstract screening
242	Molecular pathogenesis of progression and recurrence in breast phyllodes tumors	Jara-Lazaro AR	2009	Am J Transl Res	PMID:19966935; ; PMCID:PMC2776292	PubMed + Scopus	Post-duplicate removal; eligible for title/abstract screening
243	Evidence for transformation of fibroadenoma of the breast to malignant phyllodes tumor	Hodges	2009	Applied Immunohistochemistry and Molecular Morphology	doi:10.1097/PAI.0b013e318194d992; EID:2-s2.0-68149148920	Scopus	Post-duplicate removal; eligible for title/abstract screening
244	Giant breast tumors: surgical management of phyllodes tumors, potential for reconstructive surgery and a review of literature	Liang MI	2008	World J Surg Oncol	PMID:19014438; doi:10.1186/1477-7819-6-117; PMCID:PMC2648962	PubMed + Scopus	Post-duplicate removal; eligible for title/abstract screening
245	Malignant phyllodes tumour with intraductal and invasive carcinoma and lymph node metastasis	Korula A	2008	Singapore Med J	PMID:19037540	PubMed + Scopus	Post-duplicate removal; eligible for title/abstract screening
246	The coexistence of invasive ductal carcinoma and malignant phyllodes tumor with liposarcomatous and chondrosarcomatous differentiation in the same breast in a post-osteosarcoma case	Kefeli	2008	Pathology Research and Practice	doi:10.1016/j.prp.2008.07.004; EID:2-s2.0-56349138516	Scopus	Post-duplicate removal; eligible for title/abstract screening
247	Sarcomas and malignant phyllodes tumours of the breast--a retrospective study	Confavreux C	2006	Eur J Cancer	PMID:17023158; doi:10.1016/j.ejca.2006.05.040	PubMed + Scopus	Post-duplicate removal; eligible for title/abstract screening
248	Resolution of hypoalbuminemia after excision of malignant phyllodes tumor	Samiian L	2006	Clin Breast Cancer	PMID:17239267; doi:10.3816/CBC.2006.n.059	PubMed + Scopus	Post-duplicate removal; eligible for title/abstract screening
249	Expression of p53 protein and Ki-67 antigen in phyllodes tumor of the breast	Chan YJ	2004	J Chin Med Assoc	PMID:15077883	PubMed + Scopus	Post-duplicate removal; eligible for title/abstract screening
250	Malignant phyllodes tumor of the breast: review of the literature and case report of stromal overgrowth	Guerrero MA	2003	Surg Oncol	PMID:12689668; doi:10.1016/s0960-7404(03)00005-7	PubMed + Scopus	Post-duplicate removal; eligible for title/abstract screening
251	Angiosarcoma of the scalp presenting in association with borderline malignant phyllodes tumour of the breast	Harden SV	2003	Sarcoma	PMID:18521383; doi:10.1080/13577140310001644823; PMCID:PMC2395529	PubMed + Scopus	Post-duplicate removal; eligible for title/abstract screening
252	p53 and Ki-67 expression as prognostic factors in cystosarcoma phyllodes	Erhan Y	2002	Breast J	PMID:11856160; doi:10.1046/j.1524-4741.2002.08008.x	PubMed + Scopus	Post-duplicate removal; eligible for title/abstract screening
253	Immunoreactivity of p53, Ki-67, and c-erbB-2 in phyllodes tumors of the breast in correlation with clinical and morphologic features	Shpitz B	2002	J Surg Oncol	PMID:11815995; doi:10.1002/jso.10049	PubMed + Scopus	Post-duplicate removal; eligible for title/abstract screening
254	p53 protein expression and gene mutation in phyllodes tumors of the breast	Gatalica Z	2001	Pathol Res Pract	PMID:11314782; doi:10.1078/0344-0338-00031	PubMed + Scopus	Post-duplicate removal; eligible for title/abstract screening
255	A case of malignant phyllodes tumor of the breast with osteosarcomatous features	Matsuo K	2001	Breast Cancer	PMID:11180771; doi:10.1007/BF02967483	PubMed + Scopus	Post-duplicate removal; eligible for title/abstract screening
256	Malignant phyllodes: 10 year review of management through a sarcoma service	Lonie S	2024	Eur J Surg Oncol	PMID:39163741; doi:10.1016/j.ejso.2024.108534	PubMed + Scopus	Post-duplicate removal; eligible for title/abstract screening
257	Comparison of the Mitotic Count With Various Proliferative Markers for the Effective Differentiation of Benign, Borderline, and Malignant Phyllodes Tumors	Amaya K	2024	Cureus	PMID:39553132; doi:10.7759/cureus.71494; PMCID:PMC11563765	PubMed	Post-duplicate removal; eligible for title/abstract screening
258	Recurrent and transformation of borderline to malignant phyllodes tumour with osteoid differentiation: a case report and literature review	Balachandran NR	2024	Front Oncol	PMID:38966061; doi:10.3389/fonc.2024.1377074; PMCID:PMC11222410	PubMed + Scopus	Post-duplicate removal; eligible for title/abstract screening
259	Stromal Ki67 Expression Might be a Useful Marker for Distinguishing Fibroadenoma From Benign Phyllodes Tumor of the Breast	Yuan M	2024	Int J Surg Pathol	PMID:37157807; doi:10.1177/10668969231171132	PubMed + Scopus	Post-duplicate removal; eligible for title/abstract screening
260	Margin status impact on recurrence of phyllodes tumors in high-risk groups: a retrospective observational study	Ranjbar A	2024	BMC Cancer	PMID:38195454; doi:10.1186/s12885-023-11805-2; PMCID:PMC10775459	PubMed + Scopus	Post-duplicate removal; eligible for title/abstract screening
261	Genomic Analysis of Advanced Phyllodes Tumors Using Next-Generation Sequencing and Their Chemotherapy Response: A Retrospective Study Using the C-CAT Database	Suzuki S	2024	Medicina (Kaunas)	PMID:39597083; doi:10.3390/medicina60111898; PMCID:PMC11596819	PubMed + Scopus	Post-duplicate removal; eligible for title/abstract screening
262	Contemporary management of phyllodes tumours of the breast: proposal for recommendations from the UK Association of Breast Surgery	Bishr MK	2024	Br J Surg	PMID:39835453; doi:10.1093/bjs/znae277	PubMed	Post-duplicate removal; eligible for title/abstract screening
263	Integrated multi-omics profiling reveals a clinically relevant molecular feature and potential therapeutic target on phyllodes tumors of breast	Xu	2024	Translational Oncology	doi:10.1016/j.tranon.2024.101998; EID:2-s2.0-85193290317	Scopus	Post-duplicate removal; eligible for title/abstract screening
264	Malignant Phyllodes Tumor with Heterologous Telangiectatic Osteosarcoma	Duckworth	2024	International Journal of Surgical Pathology	doi:10.1177/10668969241228287; EID:2-s2.0-85184205399	Scopus	Post-duplicate removal; eligible for title/abstract screening
265	Malignant Phyllodes Tumor in a Pubertal Girl: A Report of a Case	Ota	2024	Journal of Pediatric and Adolescent Gynecology	doi:10.1016/j.jpag.2023.07.011; EID:2-s2.0-85169574745	Scopus	Post-duplicate removal; eligible for title/abstract screening
266	Malignant Phyllodes Tumour in a Pregnant Woman Masquerading Clinically as an Abscess: A case report	Bahadur	2024	Thai Journal of Obstetrics and Gynaecology	EID:2-s2.0-85187704592	Scopus	Post-duplicate removal; eligible for title/abstract screening
267	Prognostic factors of breast phyllodes tumors	Shin E	2023	Histol Histopathol	PMID:36866915; doi:10.14670/HH-18-600	PubMed + Scopus	Post-duplicate removal; eligible for title/abstract screening
268	Disseminated malignant phyllodes: Presentation after a decade	Sherin SB	2023	J Cancer Res Ther	PMID:37787325; doi:10.4103/jcrt.jcrt_715_21	PubMed + Scopus	Post-duplicate removal; eligible for title/abstract screening
269	Clinical perspectives and outcomes of the giant breast phyllodes tumor and sarcoma: a real-world retrospective study	Liu N	2023	BMC Cancer	PMID:37635229; doi:10.1186/s12885-023-11279-2; PMCID:PMC10463853	PubMed + Scopus	Post-duplicate removal; eligible for title/abstract screening
270	Case Report: A 13-year-old adolescent diagnosed as malignant phyllodes tumor combined with rhabdomyosarcoma differentiation	Lian J	2023	Front Oncol	PMID:37841438; doi:10.3389/fonc.2023.1233208; PMCID:PMC10569689	PubMed + Scopus	Post-duplicate removal; eligible for title/abstract screening
271	Effect of radiation therapy on patients with stage T3 or T4 malignant phyllodes tumors: a retrospective observational study based on SEER	Zhang G	2023	J Cancer Res Clin Oncol	PMID:38153521; doi:10.1007/s00432-023-05517-0; PMCID:PMC10754728	PubMed + Scopus	Post-duplicate removal; eligible for title/abstract screening
272	Real-world efficacy of postoperative radiotherapy with a moderate dose-escalation for phyllodes tumors of the breast	Álvarez B	2023	Transl Breast Cancer Res	PMID:38751466; doi:10.21037/tbcr-23-37; PMCID:PMC11093036	PubMed + Scopus	Post-duplicate removal; eligible for title/abstract screening
273	Recurrence is Not Associated with Margin Status in Phyllodes Tumor	Yoon KH	2023	Ann Surg Oncol	PMID:36596955; doi:10.1245/s10434-022-12997-w	PubMed + Scopus	Post-duplicate removal; eligible for title/abstract screening
274	ASO Author Reflections: Surgical Management of Phyllodes Tumors of the Breast	Iny E	2023	Ann Surg Oncol	PMID:36463356; doi:10.1245/s10434-022-12922-1	PubMed + Scopus	Post-duplicate removal; eligible for title/abstract screening
275	Benign Phyllodes Tumors: Comparison of Prognosis among Three Different Surgical Approaches	Jiang	2023	Breast Journal	doi:10.1155/2023/1682084; EID:2-s2.0-85174080559	Scopus	Post-duplicate removal; eligible for title/abstract screening
276	Rare Case of Phyllodes Tumor of Breast with Cardiac and Pancreatic Metastases: Findings on 18F-FDG PET/CT	Singh	2023	Journal of Nuclear Medicine Technology	doi:10.2967/jnmt.122.265212; EID:2-s2.0-85160967420	Scopus	Post-duplicate removal; eligible for title/abstract screening
277	Malignant Phyllodes Tumor with Heterologous Osteosarcomatous and Rhabdomyosarcomatous Elements: A Case Report and Literature Review	Ali	2023	Annals of Clinical and Laboratory Science	EID:2-s2.0-85149622648	Scopus	Post-duplicate removal; eligible for title/abstract screening
278	Histological Risk Factors for Local Recurrence of Phyllodes Tumors of the Breast	Mimoun	2023	Anticancer Research	doi:10.21873/anticanres.16143; EID:2-s2.0-85145340556	Scopus	Post-duplicate removal; eligible for title/abstract screening
279	Local recurrence for phyllodes tumours of the breast: Systematic review and meta-analysis	Boutas I	2022	Oncol Lett	PMID:36168312; doi:10.3892/ol.2022.13473; PMCID:PMC9478605	PubMed + Scopus	Post-duplicate removal; eligible for title/abstract screening
280	Factors effective on recurrence and metastasis in phyllodes tumors	Altiok M	2022	Niger J Clin Pract	PMID:35439900; doi:10.4103/njcp.njcp_1374_21	PubMed + Scopus	Post-duplicate removal; eligible for title/abstract screening
281	Recurrence prediction for breast phyllodes tumours: validation of the Singapore nomogram in Korean women	Choi JE	2022	J Clin Pathol	PMID:33376198; doi:10.1136/jclinpath-2020-207093	PubMed + Scopus	Post-duplicate removal; eligible for title/abstract screening
282	Margin Management and Adjuvant Therapy for Phyllodes Tumors: Practice Patterns of the American Society of Breast Surgeons Members	Diego EJ	2022	Ann Surg Oncol	PMID:35849288; doi:10.1245/s10434-022-12192-x	PubMed + Scopus	Post-duplicate removal; eligible for title/abstract screening
283	Surgical management in phyllodes tumors of the breast: a systematic review and meta-analysis	Wei Y	2022	Gland Surg	PMID:35402210; doi:10.21037/gs-21-789; PMCID:PMC8984980	PubMed + Scopus	Post-duplicate removal; eligible for title/abstract screening
284	Phyllodes Tumors of the Breast: A Rare Lesion with Still-Evolving Prognostic Features and Clinical Management	Retson	2022	Current Radiology Reports	doi:10.1007/s40134-022-00403-y; EID:2-s2.0-85141579638	Scopus	Post-duplicate removal; eligible for title/abstract screening
285	Therapeutic and immunomodulatory potential of pazopanib in malignant phyllodes tumor	Ng	2022	npj Breast Cancer	doi:10.1038/s41523-022-00413-1; EID:2-s2.0-85127504490	Scopus	Post-duplicate removal; eligible for title/abstract screening
286	Role of Mediator Complex Subunit 12 Mutation in Fibro-adenoma and Phyllodes Tumour of Breast	Iftikhar	2022	Medical Forum Monthly	EID:2-s2.0-85164975530	Scopus	Post-duplicate removal; eligible for title/abstract screening
287	Malignant Phyllodes Tumor: Imaging Features With Histopathologic Correlation	Lee JS	2021	J Breast Imaging	PMID:38424928; doi:10.1093/jbi/wbab065	PubMed + Scopus	Post-duplicate removal; eligible for title/abstract screening
288	MED12 exon 2 and TERT promoter mutations in primary and recurrent breast fibroepithelial lesions	Hu Y	2021	Pathol Int	PMID:34597441; doi:10.1111/pin.13172	PubMed + Scopus	Post-duplicate removal; eligible for title/abstract screening
289	Giant Metastatic Breast Phyllodes Tumour with an Elusive Diagnosis: A Case Report and Literature Review	Basto R	2021	Eur J Case Rep Intern Med	PMID:34527624; doi:10.12890/2021_002763; PMCID:PMC8436843	PubMed + Scopus	Post-duplicate removal; eligible for title/abstract screening
290	Genetic differences between benign phyllodes tumors and fibroadenomas revealed through targeted next generation sequencing	Ng CCY	2021	Mod Pathol	PMID:33727697; doi:10.1038/s41379-021-00787-w	PubMed + Scopus	Post-duplicate removal; eligible for title/abstract screening
291	Preoperative interventional artery embolization for the treatment of a giant malignant phyllodes tumor: A case report	Tian Y	2021	Mol Clin Oncol	PMID:34055348; doi:10.3892/mco.2021.2295; PMCID:PMC8138852	PubMed + Scopus	Post-duplicate removal; eligible for title/abstract screening
292	Width of margins in phyllodes tumors of the breast: the controversy drags on?-a systematic review and meta-analysis	Toussaint A	2021	Breast Cancer Res Treat	PMID:32935237; doi:10.1007/s10549-020-05924-8	PubMed + Scopus	Post-duplicate removal; eligible for title/abstract screening
293	Factors Affecting Local Recurrence for Phyllodes Tumors of the Breast: a Retrospective Analysis of 89 Patients in a Single Center	Gülben	2021	Indian Journal of Surgery	doi:10.1007/s12262-019-02031-x; EID:2-s2.0-85076564478	Scopus	Post-duplicate removal; eligible for title/abstract screening
294	Experience of ultrasound-guided vacuum-assisted excision of a phyllodes tumor arising from ectopic axillary breast tissue: A case report	Yang	2021	Iranian Journal of Radiology	doi:10.5812/iranjradiol.106627; EID:2-s2.0-85118156301	Scopus	Post-duplicate removal; eligible for title/abstract screening
295	A massive malignant phyllodes tumor - Case study	Madej-Czerwonka	2021	Current Issues in Pharmacy and Medical Sciences	doi:10.2478/cipms-2021-0004; EID:2-s2.0-85103299957	Scopus	Post-duplicate removal; eligible for title/abstract screening
296	Phyllodes tumors of the breast treated in a tertiary health care center: case series and literature review	Assi H	2020	J Int Med Res	PMID:30318976; doi:10.1177/0300060518803530; PMCID:PMC7113489	PubMed + Scopus	Post-duplicate removal; eligible for title/abstract screening
297	Multifocal intra-parenchymal and sub-pectoral malignant phyllodes tumor in young female, rare and unusual presentation: A case report	Athamnah MN	2020	Int J Surg Case Rep	PMID:32480338; doi:10.1016/j.ijscr.2020.05.014; PMCID:PMC7264011	PubMed + Scopus	Post-duplicate removal; eligible for title/abstract screening
298	A Novel Breast-Conserving Surgical Technique in the Management of Phyllodes Tumours of the Breast	Ip EC	2020	World J Surg	PMID:32862277; doi:10.1007/s00268-020-05748-z	PubMed + Scopus	Post-duplicate removal; eligible for title/abstract screening
299	Risk Factors for Disease Recurrence in Women With Phyllodes Tumors of the Breast in Southern Colombia: A Nine-Year Cohort Study	Olaya J	2020	Cureus	PMID:32509477; doi:10.7759/cureus.7951; PMCID:PMC7271061	PubMed	Post-duplicate removal; eligible for title/abstract screening
300	Progressive Metastatic Breast Phyllodes Tumor Turns into Spindle Cell Sarcoma: Report of Two Cases and Review of the Literature	Nafissi	2020	Archives of Breast Cancer	doi:10.32768/abc.20207144-48; EID:2-s2.0-85160248747	Scopus	Post-duplicate removal; eligible for title/abstract screening
301	Local recurrence after breast-conserving therapy for phyllodes tumors: A 15-year retrospective review	Cervoni	2020	Breast Journal	doi:10.1111/tbj.13707; EID:2-s2.0-85076220040	Scopus	Post-duplicate removal; eligible for title/abstract screening
302	Prognostic factors in phyllodes tumours of the breast: Retrospective study on 166 consecutive cases	Di	2020	ESMO Open	doi:10.1136/esmoopen-2020-000843; EID:2-s2.0-85092659618	Scopus	Post-duplicate removal; eligible for title/abstract screening
303	Malignant phyllodes tumor with extensive lipomatous differentiation	Landy	2020	Radiology Case Reports	doi:10.1016/j.radcr.2020.08.023; EID:2-s2.0-85091235385	Scopus	Post-duplicate removal; eligible for title/abstract screening
304	Germline Genetic Mutations in a Multi-center Contemporary Cohort of 550 Phyllodes Tumors: An Opportunity for Expanded Multi-gene Panel Testing	Rosenberger	2020	Annals of Surgical Oncology	doi:10.1245/s10434-020-08480-z; EID:2-s2.0-85086160199	Scopus	Post-duplicate removal; eligible for title/abstract screening
305	Margin dilemma in vacuum-assisted excisional BIOPSY to treat benign phyllodes tumors	Irkorucu	2020	Breast	doi:10.1016/j.breast.2020.06.011; EID:2-s2.0-85087856178	Scopus	Post-duplicate removal; eligible for title/abstract screening
306	Phyllodes tumour of the breast and margins: How much is enough	Ogunbiyi S	2019	Can J Surg	PMID:30694037; doi:10.1503/cjs.005718; PMCID:PMC6351251	PubMed + Scopus	Post-duplicate removal; eligible for title/abstract screening
307	Adjuvant radiotherapy and chemotherapy for patients with breast phyllodes tumors: a systematic review and meta-analysis	Chao X	2019	BMC Cancer	PMID:31014268; doi:10.1186/s12885-019-5585-5; PMCID:PMC6480723	PubMed + Scopus	Post-duplicate removal; eligible for title/abstract screening
308	Phyllodes tumor of the breast: diagnosis, management and outcome during a 10-year experience	Ditsatham C	2019	Cancer Manag Res	PMID:31695485; doi:10.2147/CMAR.S215039; PMCID:PMC6707441	PubMed + Scopus	Post-duplicate removal; eligible for title/abstract screening
309	Predicting Outcome in Mammary Phyllodes Tumors: Relevance of Clinicopathological Features	Li J	2019	Ann Surg Oncol	PMID:31111353; doi:10.1245/s10434-019-07445-1	PubMed + Scopus	Post-duplicate removal; eligible for title/abstract screening
310	A malignant phyllodes tumor with liposarcomatous differentiation case with 3-year follow-up	Nistor-Ciurba CC	2019	Rom J Morphol Embryol	PMID:31912112	PubMed + Scopus	Post-duplicate removal; eligible for title/abstract screening
311	Expression of biomarkers in the AKT pathway correlates with malignancy and recurrence in phyllodes tumours of the breast	Li J	2019	Histopathology	PMID:30383904; doi:10.1111/his.13782	PubMed + Scopus	Post-duplicate removal; eligible for title/abstract screening
312	ASO Author Reflections: Local Recurrence Risk and Risk Factors of Breast Phyllodes Tumors	Song	2019	Annals of Surgical Oncology	doi:10.1245/s10434-019-07434-4; EID:2-s2.0-85068069362	Scopus	Post-duplicate removal; eligible for title/abstract screening
313	The utility of a targeted gene mutation panel in refining the diagnosis of breast phyllodes tumours	Koh	2019	Pathology	doi:10.1016/j.pathol.2019.04.005; EID:2-s2.0-85068971786	Scopus	Post-duplicate removal; eligible for title/abstract screening
314	The appropriate width of the tumour-free margin in surgery of phyllodes tumour of the	Mitus	2019	Onkologia i Radioterapia	EID:2-s2.0-85070868953	Scopus	Post-duplicate removal; eligible for title/abstract screening
315	Malignant phyllodes tumor in Lynch syndrome: A case report	Kazmi	2019	Journal of Medical Case Reports	doi:10.1186/s13256-019-2138-0; EID:2-s2.0-85069038491	Scopus	Post-duplicate removal; eligible for title/abstract screening
316	Phyllodes tumor with metastases to the skull managed with local excision: A case report	Patel	2019	Rare Tumors	doi:10.1177/2036361319890710; EID:2-s2.0-85075618632	Scopus	Post-duplicate removal; eligible for title/abstract screening
317	Early stage malignant phyllodes tumor case report	Wolbert T	2018	Int J Surg Case Rep	PMID:29247967; doi:10.1016/j.ijscr.2017.12.013; PMCID:PMC5985261	PubMed + Scopus	Post-duplicate removal; eligible for title/abstract screening
318	Genetic and Clinical Characteristics of Phyllodes Tumors of the Breast	Kim JY	2018	Transl Oncol	PMID:29145046; doi:10.1016/j.tranon.2017.10.002; PMCID:PMC5684533	PubMed + Scopus	Post-duplicate removal; eligible for title/abstract screening
319	Progression of Fibroadenoma to Malignant Phyllodes Tumour in a 14-Year Female	Faridi SH	2018	J Coll Physicians Surg Pak	PMID:29290198; doi:10.29271/jcpsp.2018.01.69	PubMed + Scopus	Post-duplicate removal; eligible for title/abstract screening
320	Malignant Phyllodes tumor in a young female: A Case Report	Anand P	2018	Gulf J Oncolog	PMID:30145554	PubMed + Scopus	Post-duplicate removal; eligible for title/abstract screening
321	Prognostic factors in breast phyllodes tumors: a nomogram based on a retrospective cohort study of 404 patients	Zhou ZR	2018	Cancer Med	PMID:29479819; doi:10.1002/cam4.1327; PMCID:PMC5911599	PubMed + Scopus	Post-duplicate removal; eligible for title/abstract screening
322	Huge borderline phyllodes breast tumor with repeated recurrences and progression toward more malignant phenotype: a case report and literature review	Wang Y	2018	Onco Targets Ther	PMID:30464526; doi:10.2147/OTT.S171714; PMCID:PMC6223390	PubMed + Scopus	Post-duplicate removal; eligible for title/abstract screening
323	Validation of the Singapore nomogram for outcome prediction in breast phyllodes tumours in a large patient cohort	Chng TW	2018	J Clin Pathol	PMID:28751520; doi:10.1136/jclinpath-2017-204568	PubMed + Scopus	Post-duplicate removal; eligible for title/abstract screening
324	Radiopathological characteristics and outcomes of phyllodes tumor of the breast in Malaysian women	Abdul Hamid S	2018	Medicine (Baltimore)	PMID:30075507; doi:10.1097/MD.0000000000011412; PMCID:PMC6081195	PubMed + Scopus	Post-duplicate removal; eligible for title/abstract screening
325	Pulmonary Metastasis of a Gigantic Cystosarcoma Phyllodes of the Breast	Gao	2018	Chinese Medical Journal	doi:10.4103/0366-6999.226898; EID:2-s2.0-85043692975	Scopus	Post-duplicate removal; eligible for title/abstract screening
326	Genetic analysis of uterine adenosarcomas and phyllodes tumors of the breast	Geyer FC	2017	Mol Oncol	PMID:28267263; doi:10.1002/1878-0261.12049; PMCID:PMC5537914	PubMed + Scopus	Post-duplicate removal; eligible for title/abstract screening
327	Resection and reconstruction following recurrent malignant phyllodes-Case report and review of literature	Rajesh A	2017	Ann Med Surg (Lond)	PMID:28275427; doi:10.1016/j.amsu.2017.02.007; PMCID:PMC5331157	PubMed + Scopus	Post-duplicate removal; eligible for title/abstract screening
328	A rare presentation of malignant phyllodes tumor with bloody nipple discharge-report of a case	Chen WH	2017	Gland Surg	PMID:28861384; doi:10.21037/gs.2017.03.15; PMCID:PMC5566665	PubMed + Scopus	Post-duplicate removal; eligible for title/abstract screening
329	Molecular alterations in lesions of anogenital mammary-like glands and their mammary counterparts including hidradenoma papilliferum, intraductal papilloma, fibroadenoma and phyllodes tumor	Konstantinova AM	2017	Ann Diagn Pathol	PMID:28648934; doi:10.1016/j.anndiagpath.2017.02.004	PubMed + Scopus	Post-duplicate removal; eligible for title/abstract screening
330	How Wide Should Margins Be for Phyllodes Tumors of the Breast?	Tremblay-LeMay R	2017	Breast J	PMID:27901301; doi:10.1111/tbj.12727	PubMed + Scopus	Post-duplicate removal; eligible for title/abstract screening
331	Predictive Factors of Recurrence Following Surgical Treatment of Phyllodes Tumors in Ramathibodi Hospital	Pornchai	2017	Journal of the Medical Association of Thailand	EID:2-s2.0-85123894881	Scopus	Post-duplicate removal; eligible for title/abstract screening
332	Malignant phyllodes: A presentation of Two patients with a rare disease	Sheppard	2017	American Surgeon	EID:2-s2.0-85040461098	Scopus	Post-duplicate removal; eligible for title/abstract screening
333	Case report: Massive ruptured malignant phyllodes tumour	Ong	2017	Journal of Health and Translational Medicine	doi:10.22452/jummec.vol20no1.4; EID:2-s2.0-85026367258	Scopus	Post-duplicate removal; eligible for title/abstract screening
334	Synchronous malignant phyllodes tumor with skin ulceration and invasive carcinoma as collision tumor	Muthusamy	2017	Indian Journal of Medical and Paediatric Oncology	doi:10.4103/0971-5851.203499; EID:2-s2.0-85018541157	Scopus	Post-duplicate removal; eligible for title/abstract screening
335	Malignant Phyllodes Tumor Presenting in Bone, Brain, Lungs, and Lymph Nodes	Johnson ED	2016	Case Rep Oncol	PMID:28203179; doi:10.1159/000453660; PMCID:PMC5260605	PubMed + Scopus	Post-duplicate removal; eligible for title/abstract screening
336	Benign and low-grade fibroepithelial neoplasms of the breast have low recurrence rate after positive surgical margins	Cowan ML	2016	Mod Pathol	PMID:26743469; doi:10.1038/modpathol.2015.157	PubMed + Scopus	Post-duplicate removal; eligible for title/abstract screening
337	Frequency of MED12 mutations in phyllodes tumors: Inverse correlation with histologic grade	Yoon N	2016	Genes Chromosomes Cancer	PMID:26856273; doi:10.1002/gcc.22351	PubMed + Scopus	Post-duplicate removal; eligible for title/abstract screening
338	Validation of the Singapore nomogram for outcome prediction in breast phyllodes tumours: an Australian cohort	Chng TW	2016	J Clin Pathol	PMID:27466383; doi:10.1136/jclinpath-2016-203951	PubMed + Scopus	Post-duplicate removal; eligible for title/abstract screening
339	Treatment of Patients with Distant Metastases from Phyllodes Tumor of the Breast	Mituś JW	2016	World J Surg	PMID:26464157; doi:10.1007/s00268-015-3262-7; PMCID:PMC4709382	PubMed + Scopus	Post-duplicate removal; eligible for title/abstract screening
340	Surgical Management of Benign and Borderline Phyllodes Tumors of the Breast	Moutte A	2016	Breast J	PMID:27265474; doi:10.1111/tbj.12623	PubMed + Scopus	Post-duplicate removal; eligible for title/abstract screening
341	Malignant Phyllodes Tumor Including Aneurysmal Bone Cyst-Like Areas in Pregnancy - A Case Report and Review of the Literature	Kelten	2016	Breast Care	doi:10.1159/000448236; EID:2-s2.0-84981510297	Scopus	Post-duplicate removal; eligible for title/abstract screening
342	Malignant and borderline phyllodes tumor of breast treated with a multi-modality approach in a tertiary cancer care centre in North India	Mallick	2016	South Asian Journal of Cancer	doi:10.4103/2278-330X.179696; EID:2-s2.0-85002899765	Scopus	Post-duplicate removal; eligible for title/abstract screening
343	MED12 is frequently mutated in breast phyllodes tumours: a study of 112 cases	Ng CC	2015	J Clin Pathol	PMID:26018969; doi:10.1136/jclinpath-2015-202896	PubMed + Scopus	Post-duplicate removal; eligible for title/abstract screening
344	Transformation of benign fibroadenoma to malignant phyllodes tumor	Sanders LM	2015	Acta Radiol Open	PMID:26331090; doi:10.1177/2058460115592061; PMCID:PMC4548734	PubMed	Post-duplicate removal; eligible for title/abstract screening
345	Phyllodes tumor diagnosed after ultrasound-guided vacuum-assisted excision: should it be followed by surgical excision?	Youk JH	2015	Ultrasound Med Biol	PMID:25619780; doi:10.1016/j.ultrasmedbio.2014.11.004	PubMed + Scopus	Post-duplicate removal; eligible for title/abstract screening
346	Clinical outcome of patients with breast phyllodes tumors: A retrospective analysis of 129 cases in Shiraz, southern Iran	Akrami	2015	Middle East Journal of Cancer	EID:2-s2.0-85006189062	Scopus	Post-duplicate removal; eligible for title/abstract screening
347	Identification of clinically relevant alterations in phyllodes tumor of the breast by amplicon-based next-generation sequencing	Tsang	2015	Breast Cancer Research and Treatment	doi:10.1007/s10549-015-3396-1; EID:2-s2.0-84930272686	Scopus	Post-duplicate removal; eligible for title/abstract screening
348	Malignant phyllodes tumors display mesenchymal stem cell features and aldehyde dehydrogenase/disialoganglioside identify their tumor stem cells	Lin JJ	2014	Breast Cancer Res	PMID:24670249; doi:10.1186/bcr3631; PMCID:PMC4053203	PubMed + Scopus	Post-duplicate removal; eligible for title/abstract screening
349	Malignant phyllodes tumor with chondrosarcomatous differentiation: Radiological-pathological correlation	Murthy	2014	Journal of Clinical Imaging Science	doi:10.4103/2156-7514.141910; EID:2-s2.0-84908455235	Scopus	Post-duplicate removal; eligible for title/abstract screening
350	Malignant phyllodes tumor of the left atrium	Bhambhani	2014	Indian Heart Journal	doi:10.1016/j.ihj.2014.02.008; EID:2-s2.0-84900451433	Scopus	Post-duplicate removal; eligible for title/abstract screening
351	Surgical treatment of phyllodes tumor of the breast with the trend	Huang	2014	Journal of Experimental and Clinical Medicine (Taiwan)	doi:10.1016/j.jecm.2014.08.002; EID:2-s2.0-84927651443	Scopus	Post-duplicate removal; eligible for title/abstract screening
352	A very large malignant phyllodes tumor with skin ulceration and nipple areola complex involvement-still a reality!!!	Prakash S	2013	Indian J Surg	PMID:24426382; doi:10.1007/s12262-012-0499-3; PMCID:PMC3585550	PubMed + Scopus	Post-duplicate removal; eligible for title/abstract screening
353	A subset of malignant phyllodes tumors harbors alterations in the Rb/p16 pathway	Cimino-Mathews A	2013	Hum Pathol	PMID:23916291; doi:10.1016/j.humpath.2013.06.009; PMCID:PMC3998645	PubMed + Scopus	Post-duplicate removal; eligible for title/abstract screening
354	Recent insights into the molecular pathogenesis of mammary phyllodes tumours	Karim RZ	2013	J Clin Pathol	PMID:23404800; doi:10.1136/jclinpath-2012-201082	PubMed + Scopus	Post-duplicate removal; eligible for title/abstract screening
355	Advanced MRI applications and findings of malignant phyllodes tumour: Review of two cases	Alhabshi	2013	Japanese Journal of Radiology	doi:10.1007/s11604-013-0183-y; EID:2-s2.0-84878757170	Scopus	Post-duplicate removal; eligible for title/abstract screening
356	Clinicopathologic risk factors for the local recurrence of phyllodes tumors of the breast	Jang JH	2012	Ann Surg Oncol	PMID:22476816; doi:10.1245/s10434-012-2307-5	PubMed + Scopus	Post-duplicate removal; eligible for title/abstract screening
357	Comparative study of histological features between core needle biopsy and surgical excision in phyllodes tumor	Choi	2012	Pathology International	doi:10.1111/j.1440-1827.2011.02761.x; EID:2-s2.0-84855911104	Scopus	Post-duplicate removal; eligible for title/abstract screening
358	Anemia and jejunal intussusception: An unusual presentation for a metastatic phyllodes breast tumor	Schechet	2012	International Journal of Surgery Case Reports	doi:10.1016/j.ijscr.2011.10.015; EID:2-s2.0-84862234782	Scopus	Post-duplicate removal; eligible for title/abstract screening
359	Management of non metastatic phyllodes tumors of the breast: review of the literature	Khosravi-Shahi P	2011	Surg Oncol	PMID:21609854; doi:10.1016/j.suronc.2011.04.007	PubMed + Scopus	Post-duplicate removal; eligible for title/abstract screening
360	Malignant phyllodes tumour with liposarcomatous differentiation, invasive tubular carcinoma, and ductal and lobular carcinoma in situ: case report and review of the literature	Abdul Aziz M	2010	Patholog Res Int	PMID:21151726; doi:10.4061/2010/501274; PMCID:PMC2990446	PubMed	Post-duplicate removal; eligible for title/abstract screening
361	Extent of surgery in the management of phyllodes tumor of the breast: a retrospective multicenter study from India	Verma S	2010	J Cancer Res Ther	PMID:21358091; doi:10.4103/0973-1482.77085	PubMed + Scopus	Post-duplicate removal; eligible for title/abstract screening
362	Fungating malignant phyllodes tumour- still a reality in this day and age!!!	Correia	2010	Internet Journal of Oncology	EID:2-s2.0-77954228975	Scopus	Post-duplicate removal; eligible for title/abstract screening
363	P16 and pRb immunohistochemical expression increases with increasing tumour grade in mammary phyllodes tumours	Karim	2010	Histopathology	doi:10.1111/j.1365-2559.2010.03562.x; EID:2-s2.0-77953179575	Scopus	Post-duplicate removal; eligible for title/abstract screening
364	Mutation-free expression of c-Kit and PDGFRA in phyllodes tumors of the breast	Jung	2010	Journal of Breast Cancer	doi:10.4048/jbc.2010.13.3.257; EID:2-s2.0-78249279977	Scopus	Post-duplicate removal; eligible for title/abstract screening
365	Malignant phyllodes tumor in an 11-year-old premenarchal girl	Sorelli	2010	Journal of Pediatric Surgery	doi:10.1016/j.jpedsurg.2009.12.007; EID:2-s2.0-75749084465	Scopus	Post-duplicate removal; eligible for title/abstract screening
366	Analysis of the treatment and prognosis of recurrent breast phyllodes tumor	Fang	2009	Zhonghua zhong liu za zhi [Chinese journal of oncology]	EID:2-s2.0-77955896429	Scopus	Post-duplicate removal; eligible for title/abstract screening
367	Genomic profiling by array comparative genomic hybridization reveals novel DNA copy number changes in breast phyllodes tumours	Kuijper	2009	Cellular Oncology	doi:10.3233/CLO-2009-0457; EID:2-s2.0-58149379491	Scopus	Post-duplicate removal; eligible for title/abstract screening
368	Malignant phyllodes tumors: a review of 752 cases	Grabowski J	2007	Am Surg	PMID:17983058; doi:10.1177/000313480707301007	PubMed + Scopus	Post-duplicate removal; eligible for title/abstract screening
369	Surgical management phyllodes tumors of the breast	Papadopoulos	2007	Surgical Chronicles	EID:2-s2.0-38849161476	Scopus	Post-duplicate removal; eligible for title/abstract screening
370	Large malignant phyllodes tumor with rapid growth during pregnancy: Images of a case	Simpson	2007	Breast Journal	doi:10.1111/j.1524-4741.2007.00500.x; EID:2-s2.0-35748979972	Scopus	Post-duplicate removal; eligible for title/abstract screening
371	Immunohistochemical expression of heparan sulfate correlates with stromal cell proliferation in breast phyllodes tumors	Koo CY	2006	Mod Pathol	PMID:16862076; doi:10.1038/modpathol.3800657	PubMed + Scopus	Post-duplicate removal; eligible for title/abstract screening
372	Prognostic factors of phyllodes tumor of the breast	Roa	2006	Pathology International	doi:10.1111/j.1440-1827.2006.01965.x; EID:2-s2.0-33646564697	Scopus	Post-duplicate removal; eligible for title/abstract screening
373	Infiltrating ductal carcinoma and synchronous malignant phyllodes tumour: Diagnostic and therapeutic approaches	Merck	2006	Clinical and Translational Oncology	doi:10.1007/s12094-006-0140-7; EID:2-s2.0-39049194576	Scopus	Post-duplicate removal; eligible for title/abstract screening
374	Fibroepithelial lesions with cellular stroma on breast core needle biopsy: are there predictors of outcome on surgical excision?	Jacobs TW	2005	Am J Clin Pathol	PMID:16191502; doi:10.1309/5N2C-4N5X-CB8X-W8JL	PubMed + Scopus	Post-duplicate removal; eligible for title/abstract screening
375	Surgical treatment and MRI in phyllodes tumors of the breast: our experience and review of the literature	Franceschini G	2005	Ann Ital Chir	PMID:16302651	PubMed + Scopus	Post-duplicate removal; eligible for title/abstract screening
376	Surgical treatment of phyllodes tumors of the breast: retrospective review of 172 cases	Chen WH	2005	J Surg Oncol	PMID:16118768; doi:10.1002/jso.20334	PubMed + Scopus	Post-duplicate removal; eligible for title/abstract screening
377	Tumour angiogenesis and p53 protein expression in mammary phyllodes tumors	Tse GM	2003	Mod Pathol	PMID:14559983; doi:10.1097/01.MP.0000089907.67419.42	PubMed + Scopus	Post-duplicate removal; eligible for title/abstract screening
378	Increased p53 protein expression in malignant mammary phyllodes tumors	Tse GM	2002	Mod Pathol	PMID:12118111; doi:10.1097/01.MP.0000018978.75312.5C	PubMed + Scopus	Post-duplicate removal; eligible for title/abstract screening
379	Immunohistochemical profile of cystosarcoma phyllodes of the breast: a study of 23 cases	Dacic S	2002	Breast J	PMID:12390361; doi:10.1046/j.1524-4741.2002.08608.x	PubMed + Scopus	Post-duplicate removal; eligible for title/abstract screening
380	Malignant phyllodes tumor	Pandey M	2001	Breast J	PMID:11843853; doi:10.1046/j.1524-4741.2001.07606.x	PubMed + Scopus	Post-duplicate removal; eligible for title/abstract screening
381	CD34, CD117, and actin expression in phyllodes tumor of the breast	Chen CM	2000	J Surg Res	PMID:11104647; doi:10.1006/jsre.2000.6001	PubMed + Scopus	Post-duplicate removal; eligible for title/abstract screening
382	Malignant phyllodes tumor of the prostate	Yamamoto	2000	International Journal of Urology	doi:10.1046/j.1442-2042.2000.00208.x; EID:2-s2.0-0034469947	Scopus	Post-duplicate removal; eligible for title/abstract screening
383	Recurrent giant phyllodes tumor of the breast: a case report	Zhang X	2024	AME Case Rep	PMID:38711884; doi:10.21037/acr-23-84; PMCID:PMC11070984	PubMed	Post-duplicate removal; eligible for title/abstract screening
384	Giant Borderline Phyllodes Tumor of the Breast: A Case Report	Mpourazanis G	2024	Cureus	PMID:38751407; doi:10.7759/cureus.60251; PMCID:PMC11094512	PubMed	Post-duplicate removal; eligible for title/abstract screening
385	Benign to Malignant, Malignant to Metastatic: Phyllodes Tumor Biology Transformation	Rai L	2024	Cureus	PMID:39022495; doi:10.7759/cureus.62487; PMCID:PMC11251937	PubMed	Post-duplicate removal; eligible for title/abstract screening
386	Unexpected Clinical Status of Phyllodes Tumor of the Breast: Massive Bleeding	Cantürk AÖ	2024	Cureus	PMID:39221309; doi:10.7759/cureus.65923; PMCID:PMC11364999	PubMed	Post-duplicate removal; eligible for title/abstract screening
387	microRNAs expression profile in phyllodes tumors of the breast	Hachana MR	2024	Heliyon	PMID:38312609; doi:10.1016/j.heliyon.2024.e24803; PMCID:PMC10835222	PubMed + Scopus	Post-duplicate removal; eligible for title/abstract screening
388	Multidisciplinary Management of Phyllodes Tumours and Breast Sarcoma: A Cross-sectional Survey of Clinical Practice across the UK and Ireland	Bishr MK	2024	Clin Oncol (R Coll Radiol)	PMID:38294995; doi:10.1016/j.clon.2023.10.050	PubMed + Scopus	Post-duplicate removal; eligible for title/abstract screening
389	Coexistence of benign phyllodes tumor and invasive ductal cancer in the ipsilateral breast: A case report	Shinzaki W	2024	Int J Surg Case Rep	PMID:39154567; doi:10.1016/j.ijscr.2024.110162; PMCID:PMC11378254	PubMed + Scopus	Post-duplicate removal; eligible for title/abstract screening
390	The treatment process of a giant phyllodes tumor of the breast: a case report and review of the literature	Tong Y	2024	Front Oncol	PMID:38746678; doi:10.3389/fonc.2024.1382985; PMCID:PMC11091343	PubMed + Scopus	Post-duplicate removal; eligible for title/abstract screening
391	A Neglected Case of a Benign Phyllodes Tumor Presenting as a 10.5 kg Breast Mass	Ahmad N	2024	Cureus	PMID:39764308; doi:10.7759/cureus.75230; PMCID:PMC11703411	PubMed	Post-duplicate removal; eligible for title/abstract screening
392	Proliferative Myositis of the Breast in a Patient with Contralateral Phyllodes Tumor: A Unique Pseudomalignant Lesion	Kuş Silav Z	2024	Ann Ital Chir	PMID:39723495; doi:10.62713/aic.3915	PubMed + Scopus	Post-duplicate removal; eligible for title/abstract screening
393	Case report: The first case of concurrent breast myeloid sarcoma and borderline phyllodes tumor with malignant features	Chun L	2024	Front Oncol	PMID:38313212; doi:10.3389/fonc.2023.1268617; PMCID:PMC10834766	PubMed + Scopus	Post-duplicate removal; eligible for title/abstract screening
394	Nipple-sparing mastectomy and immediate breast reconstruction by prepectoral implant for the management of giant phyllodes tumors: A case series	Abdelwahab KM	2024	Breast Dis	PMID:38968039; doi:10.3233/BD-240011; PMCID:PMC11307034	PubMed + Scopus	Post-duplicate removal; eligible for title/abstract screening
395	The Investigation of Somatostatin Receptors as a Potential Target in Breast Phyllodes Tumours	Süer Mickler H	2024	Diagnostics (Basel)	PMID:39767203; doi:10.3390/diagnostics14242841; PMCID:PMC11675630	PubMed + Scopus	Post-duplicate removal; eligible for title/abstract screening
396	Breast tumor with giant borderline phyllodes: Case report and literature review	Zhang G	2024	Medicine (Baltimore)	PMID:39496019; doi:10.1097/MD.0000000000037260; PMCID:PMC11537575	PubMed + Scopus	Post-duplicate removal; eligible for title/abstract screening
397	Evaluation of the Clinicopathological Features Associated With Malignancy of Phyllodes Tumor of the Breast	Jagdewsing DR	2024	Cureus	PMID:39845255; doi:10.7759/cureus.76221; PMCID:PMC11751106	PubMed	Post-duplicate removal; eligible for title/abstract screening
398	Epithelial Carcinomas Arising within Phyllodes Tumours of the Breast: A Review of Their Pathological Characteristics	Cook W	2024	Pathobiology	PMID:37952521; doi:10.1159/000533745	PubMed + Scopus	Post-duplicate removal; eligible for title/abstract screening
399	Rapid-Growing Phyllodes Tumor after an Accidental Bump on the Breast: A Case Report	Damaskos	2024	Case Reports in Oncology	doi:10.1159/000539533; EID:2-s2.0-85203055923	Scopus	Post-duplicate removal; eligible for title/abstract screening
400	A Rare Case of Myxoid Liposarcoma in the Male Breast Masquerading as Phyllodes Tumor	Malik	2024	Indian Journal of Surgical Oncology	doi:10.1007/s13193-024-02020-x; EID:2-s2.0-85197763835	Scopus	Post-duplicate removal; eligible for title/abstract screening
401	Clinicopathological Parameters Predicting Malignancy in Phyllodes Tumor of the Breast	Hashmi AA	2023	Cureus	PMID:37908929; doi:10.7759/cureus.46168; PMCID:PMC10613785	PubMed	Post-duplicate removal; eligible for title/abstract screening
402	Breast Sarcomas, Phyllodes Tumors, and Desmoid Tumors: Turning the Magnifying Glass on Rare and Aggressive Entities	Esperança-Martins M	2023	Cancers (Basel)	PMID:37568749; doi:10.3390/cancers15153933; PMCID:PMC10416994	PubMed + Scopus	Post-duplicate removal; eligible for title/abstract screening
403	Breast Phyllodes Tumor: A Tumor With Unpredictable Clinical Behavior	Tomé AI	2023	Cureus	PMID:37193421; doi:10.7759/cureus.37537; PMCID:PMC10182856	PubMed	Post-duplicate removal; eligible for title/abstract screening
404	Versican core protein aids in the diagnosis and grading of breast phyllodes tumor	Zhang L	2023	Ann Diagn Pathol	PMID:37423116; doi:10.1016/j.anndiagpath.2023.152176	PubMed + Scopus	Post-duplicate removal; eligible for title/abstract screening
405	Precise diagnosis of breast phyllodes tumors using Raman spectroscopy: Biochemical fingerprint, tumor metabolism and possible mechanism	Wu Y	2023	Anal Chim Acta	PMID:37977771; doi:10.1016/j.aca.2023.341897	PubMed + Scopus	Post-duplicate removal; eligible for title/abstract screening
406	Current clinical practice in the management of phyllodes tumors of the breast: an international cross-sectional study among surgeons and oncologists	Sars C	2023	Breast Cancer Res Treat	PMID:36879102; doi:10.1007/s10549-023-06896-1; PMCID:PMC9988205	PubMed + Scopus	Post-duplicate removal; eligible for title/abstract screening
407	Phyllodes Tumors of the Breast: Canadian National Consensus Document Using Modified Delphi Methodology	Bogach J	2023	Ann Surg Oncol	PMID:37556009; doi:10.1245/s10434-023-13912-7	PubMed + Scopus	Post-duplicate removal; eligible for title/abstract screening
408	Giant breast phyllodes tumor with silent thromboembolism: A case report	Wang	2023	Cancer Reports	doi:10.1002/cnr2.1865; EID:2-s2.0-85168149634	Scopus	Post-duplicate removal; eligible for title/abstract screening
409	ASO Author Reflections: Development of Canadian National Consensus Statements on Phyllodes Tumors of the Breast	Bogach	2023	Annals of Surgical Oncology	doi:10.1245/s10434-023-13919-0; EID:2-s2.0-85164971021	Scopus	Post-duplicate removal; eligible for title/abstract screening
410	Incidental finding of invasive lobular carcinoma within a borderline phyllodes tumour of the breast: a case report	Hudson-Phillips	2023	AME Medical Journal	doi:10.21037/amj-22-52; EID:2-s2.0-85152639186	Scopus	Post-duplicate removal; eligible for title/abstract screening
411	Co expression of EGFR and CD10 in patients with phyllodes tumors of the breast: a single center experience in North Western Algeria	Belhadj	2023	African Health Sciences	doi:10.4314/ahs.v23i4.29; EID:2-s2.0-85181876847	Scopus	Post-duplicate removal; eligible for title/abstract screening
412	Skin reducing nipple sparing mastectomy with immediate breast reconstruction for huge borderline phyllodes tumor of the breast: Case report	Vohra	2023	International Journal of Surgery Case Reports	doi:10.1016/j.ijscr.2023.107996; EID:2-s2.0-85150459111	Scopus	Post-duplicate removal; eligible for title/abstract screening
413	Borderline phyllodes tumor arising in accessory breast tissue at the axilla	Lapkittichot S	2022	Radiol Case Rep	PMID:35169410; doi:10.1016/j.radcr.2022.01.024; PMCID:PMC8829523	PubMed + Scopus	Post-duplicate removal; eligible for title/abstract screening
414	Nodular Fasciitis of the Breast Mimicking Phyllodes Tumors: A Case Report and Literature Review	Chang YH	2022	J Korean Soc Radiol	PMID:36545411; doi:10.3348/jksr.2022.0028; PMCID:PMC9748462	PubMed + Scopus	Post-duplicate removal; eligible for title/abstract screening
415	Under- and Normal-Weight Patients Are More Susceptible to Recurrence of Phyllodes Tumor	Kim	2022	The breast journal	doi:10.1155/2022/4474251; EID:2-s2.0-85132078919	Scopus	Post-duplicate removal; eligible for title/abstract screening
416	Phyllodes Tumor as a Secondary Neoplasm in Survivors of Childhood Cancer: A Tertiary Care Cancer Centre Experience	Agrawal	2022	Journal of Pediatric Hematology/Oncology	doi:10.1097/MPH.0000000000002415; EID:2-s2.0-85125901226	Scopus	Post-duplicate removal; eligible for title/abstract screening
417	An update on the classification of phyllodes tumours of the breast	Cheo	2022	Diagnostic Histopathology	doi:10.1016/j.mpdhp.2021.12.001; EID:2-s2.0-85122632187	Scopus	Post-duplicate removal; eligible for title/abstract screening
418	Correlation between fibroepithelial lesions with breast core needle biopsy and surgical excision	Intarawichian	2022	Asia-Pacific Journal of Science and Technology	EID:2-s2.0-85137052336	Scopus	Post-duplicate removal; eligible for title/abstract screening
419	Severe Hypoglycemia Caused by a Giant Borderline Phyllodes Tumor of the Breast: A Case Report and Literature Review	Liu	2022	Frontiers in Endocrinology	doi:10.3389/fendo.2022.871998; EID:2-s2.0-85132285762	Scopus	Post-duplicate removal; eligible for title/abstract screening
420	Giant Benign Mammary Phyllodes Tumor: Report of a Case and Review of the Literature	Fernández-Ferreira R	2021	Case Rep Oncol	PMID:33776693; doi:10.1159/000510741; PMCID:PMC7983586	PubMed + Scopus	Post-duplicate removal; eligible for title/abstract screening
421	Diagnostic concordance of phyllodes tumour of the breast	Rakha E	2021	Histopathology	PMID:33966296; doi:10.1111/his.14397	PubMed + Scopus	Post-duplicate removal; eligible for title/abstract screening
422	Management and outcomes of phyllodes tumours - 10 year experience	Boland PA	2021	Breast Dis	PMID:33749634; doi:10.3233/BD-201059	PubMed + Scopus	Post-duplicate removal; eligible for title/abstract screening
423	A retrospective review of phyllodes tumors of the breast from a single institution	Yuniandini A	2021	Breast Dis	PMID:34092583; doi:10.3233/BD-219009	PubMed + Scopus	Post-duplicate removal; eligible for title/abstract screening
424	Breast Sarcomas, Phyllodes Tumors, and Desmoid Tumors: Epidemiology, Diagnosis, Staging, and Histology-Specific Management Considerations	Li GZ	2021	Am Soc Clin Oncol Educ Book	PMID:34010054; doi:10.1200/EDBK_321341	PubMed	Post-duplicate removal; eligible for title/abstract screening
425	Phyllodes Tumors-The Predictors and Detection of Recurrence	Lim RS	2021	Can Assoc Radiol J	PMID:32090614; doi:10.1177/0846537119899553	PubMed + Scopus	Post-duplicate removal; eligible for title/abstract screening
426	Large borderline phyllodes breast tumor related to histopathology, diagnosis, and treatment management - case report	Peneş NO	2021	Rom J Morphol Embryol	PMID:34609433; doi:10.47162/RJME.62.1.30; PMCID:PMC8597354	PubMed + Scopus	Post-duplicate removal; eligible for title/abstract screening
427	The treatment process of an extremely rare giant borderline phyllodes tumor of breast: case report and literature review	Wang Q	2021	Transl Cancer Res	PMID:35116514; doi:10.21037/tcr-20-3461; PMCID:PMC8798542	PubMed + Scopus	Post-duplicate removal; eligible for title/abstract screening
428	Clinicopathologic Characteristics and Patient Outcomes of Phyllodes Tumors: A Single Institution Experience	Mohan SC	2021	Am Surg	PMID:34689588; doi:10.1177/00031348211051673	PubMed + Scopus	Post-duplicate removal; eligible for title/abstract screening
429	Contemporary Multi-Institutional Cohort of 550 Cases of Phyllodes Tumors (2007-2017) Demonstrates a Need for More Individualized Margin Guidelines	Rosenberger LH	2021	J Clin Oncol	PMID:33301374; doi:10.1200/JCO.20.02647; PMCID:PMC8462612	PubMed + Scopus	Post-duplicate removal; eligible for title/abstract screening
430	A case of phyllodes tumor of the breast with mixed liposarcoma: Case report and literature review	Shi	2021	OncoTargets and Therapy	doi:10.2147/OTT.S298379; EID:2-s2.0-85106150853	Scopus	Post-duplicate removal; eligible for title/abstract screening
431	MED12, TERT and RARA in fibroepithelial tumours of the breast	Chang HY	2020	J Clin Pathol	PMID:31662438; doi:10.1136/jclinpath-2019-206208	PubMed + Scopus	Post-duplicate removal; eligible for title/abstract screening
432	Phyllodes Tumors of the Breast: A Literature Review	Rayzah M	2020	Cureus	PMID:32923300; doi:10.7759/cureus.10288; PMCID:PMC7478785	PubMed	Post-duplicate removal; eligible for title/abstract screening
433	Expression of cancer stem cell markers in breast phyllodes tumor	Kim SI	2020	Cancer Biomark	PMID:32675396; doi:10.3233/CBM-191276	PubMed + Scopus	Post-duplicate removal; eligible for title/abstract screening
434	Phyllodes Tumors of the Breast (the Egyptian Experience)	Ibreaheem MH	2020	Indian J Surg Oncol	PMID:33013122; doi:10.1007/s13193-020-01107-5; PMCID:PMC7501369	PubMed + Scopus	Post-duplicate removal; eligible for title/abstract screening
435	Gaint phyllodes tumour with axillary & interpectoral lymph node metastasis; A rare presentation	Shafi AA	2020	Int J Surg Case Rep	PMID:31927226; doi:10.1016/j.ijscr.2019.12.026; PMCID:PMC6953703	PubMed + Scopus	Post-duplicate removal; eligible for title/abstract screening
436	Phyllodes Tumor of the Breast during Pregnancy and Lactation; A Systematic Review	Alipour S	2020	Arch Iran Med	PMID:32657600; doi:10.34172/aim.2020.46	PubMed + Scopus	Post-duplicate removal; eligible for title/abstract screening
437	Phyllodes tumors of the breast: a retrospective analysis of 57 cases	Noordman	2020	Breast Cancer Research and Treatment	doi:10.1007/s10549-020-05620-7; EID:2-s2.0-85083425676	Scopus	Post-duplicate removal; eligible for title/abstract screening
438	Preoperative prediction of margin requirement following a core biopsy result suggestive of a phyllodes tumour	Mberu	2020	Clinical Radiology	doi:10.1016/j.crad.2019.11.006; EID:2-s2.0-85076856846	Scopus	Post-duplicate removal; eligible for title/abstract screening
439	Breast Reconstruction After Resection of Bilateral Giant Phyllodes Tumors: Two Separate Deep Inferior Epigastric Perforator Flaps From One Donor Site	Tu	2020	Clinical Breast Cancer	doi:10.1016/j.clbc.2019.11.007; EID:2-s2.0-85076467590	Scopus	Post-duplicate removal; eligible for title/abstract screening
440	Juvenile phyllodes tumor of the breast	Prihantono	2020	Journal of Pediatric Surgery Case Reports	doi:10.1016/j.epsc.2020.101448; EID:2-s2.0-85083490958	Scopus	Post-duplicate removal; eligible for title/abstract screening
441	Giant benign phyllodes breast tumour with pulmonary nodule mimicking malignancy: A case report	Zhang	2020	World Journal of Clinical Cases	doi:10.12998/wjcc.v8.i16.3591; EID:2-s2.0-85089995690	Scopus	Post-duplicate removal; eligible for title/abstract screening
442	Recurrent phyllodes tumour of breast infiltrating the latissimus dorsi reconstruction flap	Saxena	2020	BMJ Case Reports	doi:10.1136/bcr-2020-238306; EID:2-s2.0-85098005931	Scopus	Post-duplicate removal; eligible for title/abstract screening
443	Giant phyllodes tumor of the breast	Pascarella	2020	Breast Journal	doi:10.1111/tbj.13564; EID:2-s2.0-85071938139	Scopus	Post-duplicate removal; eligible for title/abstract screening
444	Recurrent MED12 exon 2 mutations in benign breast fibroepithelial lesions in adolescents and young adults	Pareja F	2019	J Clin Pathol	PMID:30467240; doi:10.1136/jclinpath-2018-205570; PMCID:PMC6580856	PubMed + Scopus	Post-duplicate removal; eligible for title/abstract screening
445	Recurrent borderline phyllodes tumor of the breast submitted to mastectomy and immediate reconstruction: Case report	Garlet BB	2019	Int J Surg Case Rep	PMID:31195364; doi:10.1016/j.ijscr.2019.05.032; PMCID:PMC6562175	PubMed + Scopus	Post-duplicate removal; eligible for title/abstract screening
446	Transcatheter arterial chemoembolization improves the resectability of malignant breast phyllodes tumor with angiosarcoma component: a case report	Kuo CY	2019	BMC Surg	PMID:31351458; doi:10.1186/s12893-019-0562-0; PMCID:PMC6660949	PubMed + Scopus	Post-duplicate removal; eligible for title/abstract screening
447	Phyllodes tumors of the breast. The treatment results for 340 patients from a single cancer centre	Mitus JW	2019	Breast	PMID:30521986; doi:10.1016/j.breast.2018.11.009	PubMed + Scopus	Post-duplicate removal; eligible for title/abstract screening
448	ASO Author Reflections: Resolving the Challenges in the Management of Mammary Phyllodes Tumor	Tsang JY	2019	Ann Surg Oncol	PMID:31605322; doi:10.1245/s10434-019-07930-7	PubMed + Scopus	Post-duplicate removal; eligible for title/abstract screening
449	Management of malignant and borderline phyllodes tumors of the breast: our experience	Zervoudis S	2019	J BUON	PMID:31646802	PubMed + Scopus	Post-duplicate removal; eligible for title/abstract screening
450	ASO Author Reflections: Malignant/Borderline Phyllodes Tumors Without Uniformly Poor Histologic Features Have an Excellent Prognosis	Spanheimer	2019	Annals of Surgical Oncology	doi:10.1245/s10434-019-07459-9; EID:2-s2.0-85066133898	Scopus	Post-duplicate removal; eligible for title/abstract screening
451	Olaratumab administered in two cases of phyllodes tumour of the breast: End of the beginning?	Kyriazoglou	2019	ESMO Open	doi:10.1136/esmoopen-2018-000479; EID:2-s2.0-85068156810	Scopus	Post-duplicate removal; eligible for title/abstract screening
452	Phyllodes tumor presenting as a fungating breast mass, nipple retraction, and bloody nipple discharge	Ahmed	2019	Breast Journal	doi:10.1111/tbj.13390; EID:2-s2.0-85067638419	Scopus	Post-duplicate removal; eligible for title/abstract screening
453	The response of phyllodes tumor of the breast to anticancer therapy: An in vitro and ex vivo study	Urbaniak	2019	Oncology Letters	doi:10.3892/ol.2019.10823; EID:2-s2.0-85073716145	Scopus	Post-duplicate removal; eligible for title/abstract screening
454	Coexisting DCIS and phyllodes breast tumors in Young Chinese women: Case series	Sun	2019	International Journal of Surgery Case Reports	doi:10.1016/j.ijscr.2019.01.045; EID:2-s2.0-85061792615	Scopus	Post-duplicate removal; eligible for title/abstract screening
455	Mammary phyllodes tumour: a 15-year multicentre clinical review	Co M	2018	J Clin Pathol	PMID:29146885; doi:10.1136/jclinpath-2017-204827	PubMed + Scopus	Post-duplicate removal; eligible for title/abstract screening
456	A huge phyllodes tumor in the breast: a case report	Albalawi IA	2018	Electron Physician	PMID:30034663; doi:10.19082/6951; PMCID:PMC6049979	PubMed	Post-duplicate removal; eligible for title/abstract screening
457	Phyllodes tumors of the breast: The British Columbia Cancer Agency experience	Rodrigues MF	2018	Cancer Radiother	PMID:29523388; doi:10.1016/j.canrad.2017.08.112	PubMed	Post-duplicate removal; eligible for title/abstract screening
458	Diagnosing phyllodes tumours of the breast: how successful are our current preoperative assessment modalities?	Yii N	2018	ANZ J Surg	PMID:30141271; doi:10.1111/ans.14815	PubMed + Scopus	Post-duplicate removal; eligible for title/abstract screening
459	A retrospective review of phyllodes tumours of the breast: A single institution experience	Ganesh V	2018	Breast	PMID:29232600; doi:10.1016/j.breast.2017.12.008	PubMed + Scopus	Post-duplicate removal; eligible for title/abstract screening
460	Isolated thyroid metastasis from benign phyllodes tumour	Kho MR	2018	BMJ Case Rep	PMID:29914903; doi:10.1136/bcr-2018-224420; PMCID:PMC6011548	PubMed + Scopus	Post-duplicate removal; eligible for title/abstract screening
461	Time to revise classification of phyllodes tumors of breast? Results of a French multicentric study	Adam MJ	2018	Eur J Surg Oncol	PMID:30195948; doi:10.1016/j.ejso.2018.08.007	PubMed + Scopus	Post-duplicate removal; eligible for title/abstract screening
462	Malignant and borderline phyllodes tumors of the breast: a multicenter study of 362 patients (KROG 16-08)	Choi	2018	Breast Cancer Research and Treatment	doi:10.1007/s10549-018-4838-3; EID:2-s2.0-85047661793	Scopus	Post-duplicate removal; eligible for title/abstract screening
463	Coexistence of Ductal Carcinoma Within Mammary Phyllodes Tumor: A Review of 557 Cases From a 20-year Region-wide Database in Hong Kong and Southern China	Co	2018	Clinical Breast Cancer	doi:10.1016/j.clbc.2017.06.001; EID:2-s2.0-85021812020	Scopus	Post-duplicate removal; eligible for title/abstract screening
464	Phyllodes tumors of the breast: Clinicopathological analysis of 106 cases from a single institution	Efared	2018	Breast Disease	doi:10.3233/BD-170297; EID:2-s2.0-85046014083	Scopus	Post-duplicate removal; eligible for title/abstract screening
465	Phyllodes tumor of the breast with nipple discharge: A case report	Jing	2018	Medicine (United States)	doi:10.1097/MD.0000000000013767; EID:2-s2.0-85059236589	Scopus	Post-duplicate removal; eligible for title/abstract screening
466	Are patients with phyllodes tumor of the breast good candidates for breast conserving therapy? A single center experience	Mituś	2018	European Journal of Gynaecological Oncology	doi:10.12892/ejgo4220.2018; EID:2-s2.0-85052135464	Scopus	Post-duplicate removal; eligible for title/abstract screening
467	Phyllodes tumor of the breast: Ultrasound-pathology correlation	Kalambo	2018	American Journal of Roentgenology	doi:10.2214/AJR.17.18554; EID:2-s2.0-85044526102	Scopus	Post-duplicate removal; eligible for title/abstract screening
468	Radiotherapy in Phyllodes Tumour	Varghese SS	2017	J Clin Diagn Res	PMID:28274029; doi:10.7860/JCDR/2017/24591.9167; PMCID:PMC5324474	PubMed + Scopus	Post-duplicate removal; eligible for title/abstract screening
469	Phyllodes tumor masquerading as a fungating breast mass	Bruce NR	2017	J Surg Case Rep	PMID:29250309; doi:10.1093/jscr/rjx220; PMCID:PMC5726478	PubMed + Scopus	Post-duplicate removal; eligible for title/abstract screening
470	Phyllodes tumors of the breast in 2 sisters: Case report and review of literature	Wang Y	2017	Medicine (Baltimore)	PMID:29145261; doi:10.1097/MD.0000000000008552; PMCID:PMC5704806	PubMed + Scopus	Post-duplicate removal; eligible for title/abstract screening
471	A large benign phyllodes tumour of the breast: A case report and literature review	Yan Z	2017	Int J Surg Case Rep	PMID:28854407; doi:10.1016/j.ijscr.2017.08.039; PMCID:PMC5575441	PubMed + Scopus	Post-duplicate removal; eligible for title/abstract screening
472	Phyllodes tumors with and without fibroadenoma-like areas display distinct genomic features and may evolve through distinct pathways	Pareja F	2017	NPJ Breast Cancer	PMID:29043292; doi:10.1038/s41523-017-0042-6; PMCID:PMC5638820	PubMed + Scopus	Post-duplicate removal; eligible for title/abstract screening
473	Giant phyllodes tumor of the breast with diffuse myxoid changes in an adolescent girl: a case report	Lee JY	2017	J Surg Case Rep	PMID:28458828; doi:10.1093/jscr/rjx019; PMCID:PMC5400461	PubMed	Post-duplicate removal; eligible for title/abstract screening
474	Reconstructive and Oncoplastic Surgery for Giant Phyllodes Tumors: A Single Center's Experience	Pitsinis V	2017	World J Plast Surg	PMID:28713717; ; PMCID:PMC5506361	PubMed	Post-duplicate removal; eligible for title/abstract screening
475	Mammary phyllodes tumor with six episodes of a relapse: A case report	Iimori	2017	Journal of Medical Case Reports	doi:10.1186/s13256-017-1432-y; EID:2-s2.0-85029348185	Scopus	Post-duplicate removal; eligible for title/abstract screening
476	Role of CD10 immunoexpression in grading phyllodes tumour of the breast	Kulkarni	2017	Journal of Clinical and Diagnostic Research	doi:10.7860/JCDR/2017/25613.9231; EID:2-s2.0-85010408586	Scopus	Post-duplicate removal; eligible for title/abstract screening
477	Huge triple-negative phyllodes breast cancer: A case report	Zheng	2017	International Journal of Clinical and Experimental Medicine	EID:2-s2.0-85032816737	Scopus	Post-duplicate removal; eligible for title/abstract screening
478	Phyllodes tumours of the breast: a consensus review	Tan BY	2016	Histopathology	PMID:26768026; doi:10.1111/his.12876; PMCID:PMC5027876	PubMed + Scopus	Post-duplicate removal; eligible for title/abstract screening
479	A Giant Phyllodes Tumor of the Breast	Schillebeeckx C	2016	Rare Tumors	PMID:27746880; doi:10.4081/rt.2016.6299; PMCID:PMC5064296	PubMed + Scopus	Post-duplicate removal; eligible for title/abstract screening
480	Phyllodes Tumor of the Breast: Analysis of 48 Patients	Kılıç MÖ	2016	J Breast Health	PMID:28331755; doi:10.5152/tjbh.2016.3100; PMCID:PMC5351441	PubMed	Post-duplicate removal; eligible for title/abstract screening
481	Current Trends in the Management of Phyllodes Tumors of the Breast	Adesoye T	2016	Ann Surg Oncol	PMID:27334214; doi:10.1245/s10434-016-5314-0; PMCID:PMC5021443	PubMed + Scopus	Post-duplicate removal; eligible for title/abstract screening
482	MED12 protein expression in breast fibroepithelial lesions: correlation with mutation status and oestrogen receptor expression	Tan WJ	2016	J Clin Pathol	PMID:27056456; doi:10.1136/jclinpath-2015-203590	PubMed + Scopus	Post-duplicate removal; eligible for title/abstract screening
483	Phyllodes tumours of the breast: retrospective analysis of a University Hospital's experience	Toh YF	2016	Malays J Pathol	PMID:27126660	PubMed + Scopus	Post-duplicate removal; eligible for title/abstract screening
484	Mutational analysis of MED12 exon 2 in a spectrum of fibroepithelial tumours of the breast: implications for pathogenesis and histogenesis	Lien HC	2016	Histopathology	PMID:26109290; doi:10.1111/his.12764	PubMed + Scopus	Post-duplicate removal; eligible for title/abstract screening
485	Phyllodes tumors of the breast: Analysis of 35 cases from a single institution	Demian GA	2016	J Egypt Natl Canc Inst	PMID:27406381; doi:10.1016/j.jnci.2016.06.004	PubMed + Scopus	Post-duplicate removal; eligible for title/abstract screening
486	Invasive ductal carcinoma within borderline phyllodes tumor with lymph node metastases: A case report and review of the literature	Wu DI	2016	Oncol Lett	PMID:27073506; doi:10.3892/ol.2016.4238; PMCID:PMC4812231	PubMed + Scopus	Post-duplicate removal; eligible for title/abstract screening
487	Massively parallel sequencing analysis of synchronous fibroepithelial lesions supports the concept of progression from fibroadenoma to phyllodes tumor	Piscuoglio S	2016	NPJ Breast Cancer	PMID:28721388; doi:10.1038/npjbcancer.2016.35; PMCID:PMC5515337	PubMed + Scopus	Post-duplicate removal; eligible for title/abstract screening
488	Sarcomas of the Breast with a Spotlight on Angiosarcoma and Cystosarcoma Phyllodes	Thornton K	2016	Surg Oncol Clin N Am	PMID:27591494; doi:10.1016/j.soc.2016.05.004	PubMed + Scopus	Post-duplicate removal; eligible for title/abstract screening
489	Loss of imprinting of IGF2 in fibroadenomas and phyllodes tumors of the breast	Mishima C	2016	Oncol Rep	PMID:26676988; doi:10.3892/or.2015.4489	PubMed + Scopus	Post-duplicate removal; eligible for title/abstract screening
490	Phyllodes tumor of the breast: Clinical presentation, management and follow-up	Yildirim	2016	Acta Medica Mediterranea	doi:10.19193/0393-6384_2016_1_24; EID:2-s2.0-84969240217	Scopus	Post-duplicate removal; eligible for title/abstract screening
491	Management of synchronous phyllodes tumors with invasive breast carcinoma: A review of the literature and a case report breast	Potdevin	2016	Cancer Treatment and Research Communications	doi:10.1016/j.ctarc.2016.08.002; EID:2-s2.0-85034031841	Scopus	Post-duplicate removal; eligible for title/abstract screening
492	Phyllodes tumor of the breast whose sarcoma element is leiomyosarcoma	Terada	2016	Human Pathology: Case Reports	doi:10.1016/j.ehpc.2014.11.007; EID:2-s2.0-84988662604	Scopus	Post-duplicate removal; eligible for title/abstract screening
493	A case of phyllodes tumor of the breast in an 11-year-old girl	Jinta	2016	Journal of the Wakayama Medical Society	EID:2-s2.0-84994558829	Scopus	Post-duplicate removal; eligible for title/abstract screening
494	Diagnostic performance of core needle biopsy in identifying breast phyllodes tumors	Zhou	2016	Journal of Thoracic Disease	doi:10.21037/jtd.2016.10.109; EID:2-s2.0-85010417168	Scopus	Post-duplicate removal; eligible for title/abstract screening
495	Phyllodes tumor of the breast: a clinic-pathologic study of 77 cases in a Hispanic cohort	Ossa CA	2015	Colomb Med (Cali)	PMID:26600624; ; PMCID:PMC4640431	PubMed + Scopus	Post-duplicate removal; eligible for title/abstract screening
496	How to approach phyllodes tumors of the breast?	Acar T	2015	Ulus Cerrahi Derg	PMID:26668526; doi:10.5152/UCD.2015.2941; PMCID:PMC4674039	PubMed	Post-duplicate removal; eligible for title/abstract screening
497	Comparison of Predictive Factors For the Diagnosis and Clinical Course of Phyllodes Tumours of the Breast	Yabanoglu H	2015	Acta Chir Belg	PMID:27384893; doi:10.1080/00015458.2015.11681063	PubMed + Scopus	Post-duplicate removal; eligible for title/abstract screening
498	Management of a Benign Phyllodes Tumor in a 13-Year-Old Girl with Trans-position of the Nipple Areola Complex and Breast Reconstruction	Erginel B	2015	Acta Chir Belg	PMID:26158262; doi:10.1080/00015458.2015.11681108	PubMed	Post-duplicate removal; eligible for title/abstract screening

## Sheet: 4_Excluded411
Excluded_ID	Title	First_author	Year	Journal	Identifier	Source	Exclusion_reason
1	Transformation of a Benign-Appearing Fibroepithelial Lesion to a Giant Malignant Phyllodes Tumor of the Breast	Paxton EG	2022	Cureus	PMID:36699789; doi:10.7759/cureus.32881; PMCID:PMC9867914	PubMed	Excluded at title/abstract screening (not meeting scope for malignant PT qualitative synthesis)
2	Are both distinct epithelial and stromal cells molecular analysis from phyllodes tumors versus fibroadenoma components affected in breast fibroepithelial progression?	Waitzberg ÂFL	2023	Acta Cir Bras	PMID:38055384; doi:10.1590/acb386823; PMCID:PMC10695188	PubMed + Scopus	Excluded at title/abstract screening (not meeting scope for malignant PT qualitative synthesis)
3	Breast malignant phyllodes tumor with rare pelvic metastases and long-term overall survival:A case report and literature review	Shan	2016	Medicine (United States)	doi:10.1097/MD.0000000000004942; EID:2-s2.0-84991571355	Scopus	Case report (excluded at screening stage)
4	Cause-specific survival following surgery in malignant phyllodes tumor of the female breast	Macdonald	2007	American Journal of Hematology/ Oncology	EID:2-s2.0-34547800201	Scopus	Excluded at title/abstract screening (not meeting scope for malignant PT qualitative synthesis)
5	Pathologic, immunohistochemical, and molecular features of benign and malignant phyllodes tumors of the breast	Kleer CG	2001	Mod Pathol	PMID:11266524; doi:10.1038/modpathol.3880282	PubMed + Scopus	Excluded at title/abstract screening (not meeting scope for malignant PT qualitative synthesis)
6	Malignant phyllodes tumor of the breast with bilateral ductal carcinoma in situ and postoperative distant metastasis: a case report	Liu H	2024	Transl Cancer Res	PMID:39697724; doi:10.21037/tcr-24-497; PMCID:PMC11651784	PubMed + Scopus	Case report (excluded at screening stage)
7	Malignant phyllodes tumor and invasive lobular breast carcinoma: Morpho-molecular characterization of an uncommon collision tumor and review of the literature	Schaumann	2024	Pathology Research and Practice	doi:10.1016/j.prp.2024.155100; EID:2-s2.0-85183502266	Scopus	Excluded at title/abstract screening (not meeting scope for malignant PT qualitative synthesis)
8	Immunohistochemical Expression of KI-67 and P53 in different grades of Phyllodes Tumors of the Breast and its Association with Clinicopathological Characteristics	Tahir	2024	Journal of Postgraduate Medical Institute	doi:10.54079/jpmi.38.3.3380; EID:2-s2.0-85207411896	Scopus	Excluded at title/abstract screening (not meeting scope for malignant PT qualitative synthesis)
9	Surgery for phyllodes tumour of the breast. What should be surgical margins?	Tukenmez M	2023	ANZ J Surg	PMID:36629354; doi:10.1111/ans.18264	PubMed + Scopus	Excluded at title/abstract screening (not meeting scope for malignant PT qualitative synthesis)
10	Is wide excision really needed? Correlation between resection margin and recurrence in benign phyllodes tumors of the breast	Kim YJ	2023	Ann Surg Treat Res	PMID:38076605; doi:10.4174/astr.2023.105.6.353; PMCID:PMC10703586	PubMed + Scopus	Benign-only focus / not malignant PT
11	A Rare Presentation of Cutaneous Scalp Metastasis From a Malignant Phyllodes Tumor of the Breast: A Case Report and Literature Review	Alharbi M	2023	Cureus	PMID:38077672; doi:10.7759/cureus.50009; PMCID:PMC10698390	PubMed	Case report (excluded at screening stage)
12	Malignant phyllodes tumor of the breast with metastases to the lungs: A case report and literature review	Ostapenko E	2022	Radiol Case Rep	PMID:36039084; doi:10.1016/j.radcr.2022.07.037; PMCID:PMC9418210	PubMed + Scopus	Case report (excluded at screening stage)
13	Long-term Survival After Diverse Therapeutic Modalities in Malignant Phyllodes Tumors of the Breast	Zhang H	2022	Technol Cancer Res Treat	PMID:36000314; doi:10.1177/15330338221121086; PMCID:PMC9425899	PubMed + Scopus	Excluded at title/abstract screening (not meeting scope for malignant PT qualitative synthesis)
14	Malignant phyllodes tumor of the breast with axillary lymph node metastasis: case report and review of the literature	Hauser	2022	European Surgery - Acta Chirurgica Austriaca	doi:10.1007/s10353-022-00760-0; EID:2-s2.0-85129505573	Scopus	Case report (excluded at screening stage)
15	Surgical management of a giant malignant phyllodes tumour of the breast: a case report	Guevara-Martínez	2022	Annals of Breast Surgery	doi:10.21037/abs-20-150; EID:2-s2.0-85212159664	Scopus	Case report (excluded at screening stage)
16	Sonographic Features of Breast Fibroepithelial Masses: Distinguishing Fibroadenoma from Phyllodes tumour	Lee	2022	Hong Kong Journal of Radiology	doi:10.12809/hkjr2217333; EID:2-s2.0-85128860047	Scopus	Excluded at title/abstract screening (not meeting scope for malignant PT qualitative synthesis)
17	Molecular characterization of pleomorphic liposarcomatous differentiation in malignant phyllodes tumor of the breast: A case report	Zhou P	2021	Pathol Res Pract	PMID:34091389; doi:10.1016/j.prp.2021.153489	PubMed + Scopus	Case report (excluded at screening stage)
18	Benign and borderline phyllodes tumors of the breast: Clinicopathologic analysis of 205 cases with emphasis on the surgical margin status and local recurrence rate	Genco IS	2021	Ann Diagn Pathol	PMID:33513547; doi:10.1016/j.anndiagpath.2021.151708	PubMed + Scopus	Excluded at title/abstract screening (not meeting scope for malignant PT qualitative synthesis)
19	Apatinib treatment is effective for metastatic malignant phyllodes tumors of the breast: a case report	Wang	2021	BMC Women's Health	doi:10.1186/s12905-021-01359-5; EID:2-s2.0-85106684668	Scopus	Case report (excluded at screening stage)
20	Analysis of prognostic factors of early breast malignant phyllodes tumor based on SEER database	Zhou	2021	Chinese Journal of Clinical Research	doi:10.13429/j.cnki.cjcr.2021.06.001; EID:2-s2.0-85172706348	Scopus	Excluded at title/abstract screening (not meeting scope for malignant PT qualitative synthesis)
21	Clinical characteristics and prognostic factors of patients less than 40 years old with malignant phyllodes tumor of the breast	Li	2021	Chinese Journal of Clinical Oncology	doi:10.3969/j.issn.1000-8179.2021.13.133; EID:2-s2.0-105011724267	Scopus	Excluded at title/abstract screening (not meeting scope for malignant PT qualitative synthesis)
22	A giant malignant phyllodes tumor of breast post mastectomy with metastasis to stomach manifesting as anemia: a case report and review of literature	Liu HP	2020	BMC Surg	PMID:32799838; doi:10.1186/s12893-020-00846-0; PMCID:PMC7430829	PubMed + Scopus	Case report (excluded at screening stage)
23	Pediatric Malignant Phyllodes Tumors of the Breast: Characteristics and Outcomes Based on the Surveillance Epidemiology and End Results Database	Xiao	2020	Journal of Surgical Research	doi:10.1016/j.jss.2019.12.031; EID:2-s2.0-85078105856	Scopus	Excluded at title/abstract screening (not meeting scope for malignant PT qualitative synthesis)
24	Phyllodes tumours of the breast: Outcomes and recurrence after excision	Wen	2020	American Journal of Surgery	doi:10.1016/j.amjsurg.2020.02.048; EID:2-s2.0-85081009128	Scopus	Excluded at title/abstract screening (not meeting scope for malignant PT qualitative synthesis)
25	Genomic profile of breast sarcomas: a comparison with malignant phyllodes tumours	Lim SZ	2019	Breast Cancer Res Treat	PMID:30511242; doi:10.1007/s10549-018-5067-5	PubMed + Scopus	Excluded at title/abstract screening (not meeting scope for malignant PT qualitative synthesis)
26	Malignant Phyllodes Tumors of the Breast: Association Between Race, Clinical Features, and Outcomes	Moten	2019	Journal of Surgical Research	doi:10.1016/j.jss.2019.01.054; EID:2-s2.0-85062984420	Scopus	Excluded at title/abstract screening (not meeting scope for malignant PT qualitative synthesis)
27	Surgical excision and oncoplastic breast surgery in 32 patients with benign phyllodes tumors	Ren J	2018	World J Surg Oncol	PMID:30041698; doi:10.1186/s12957-018-1453-z; PMCID:PMC6058379	PubMed + Scopus	Benign-only focus / not malignant PT
28	A Rare Case of Malignant Phyllodes Tumor of Breast Metastatic to the Skeletal Muscle	Mate	2018	Indian Journal of Surgery	doi:10.1007/s12262-017-1693-0; EID:2-s2.0-85031749252	Scopus	Excluded at title/abstract screening (not meeting scope for malignant PT qualitative synthesis)
29	Comprehensive genomic profiling of malignant phyllodes tumors of the breast	Nozad S	2017	Breast Cancer Res Treat	PMID:28210881; doi:10.1007/s10549-017-4156-1	PubMed + Scopus	Excluded at title/abstract screening (not meeting scope for malignant PT qualitative synthesis)
30	Atypical Distant Metastasis of Breast Malignant Phyllodes Tumors: A Case Report and Literature Review	de Foucher T	2017	Case Rep Obstet Gynecol	PMID:29158931; doi:10.1155/2017/8963013; PMCID:PMC5660827	PubMed	Case report (excluded at screening stage)
31	Effect of Lipodox in combination with bevacizumab in a patient with a metastatic malignant phyllodes breast tumor: A case report	Su CC	2017	Oncol Lett	PMID:29344119; doi:10.3892/ol.2017.7094; PMCID:PMC5754891	PubMed + Scopus	Case report (excluded at screening stage)
32	Fibroepithelial breast lesions diagnosed by core needle biopsy demonstrate a moderate rate of upstaging to phyllodes tumors	Marcil G	2017	Am J Surg	PMID:28057293; doi:10.1016/j.amjsurg.2016.12.017	PubMed + Scopus	Excluded at title/abstract screening (not meeting scope for malignant PT qualitative synthesis)
33	Metastasis of Mammary Gland Malignant Phyllodes Tumor to the Mandibular Region: A Case Report and Review of the Literature	Yoshiba	2017	Journal of Oral and Maxillofacial Surgery	doi:10.1016/j.joms.2016.09.024; EID:2-s2.0-85006744101	Scopus	Case report (excluded at screening stage)
34	Bone metastasis from malignant phyllodes breast tumor: report of two cases	El Ochi MR	2016	BMC Clin Pathol	PMID:26933383; doi:10.1186/s12907-016-0027-7; PMCID:PMC4772458	PubMed + Scopus	Excluded at title/abstract screening (not meeting scope for malignant PT qualitative synthesis)
35	Male Malignant Phyllodes Breast Tumor After Prophylactic Breast Radiotherapy and Bicalutamide Treatment: A Case Report	Karihtala P	2016	Anticancer Res	PMID:27354604	PubMed + Scopus	Case report (excluded at screening stage)
36	Large Malignant Phyllodes Tumor of the Breast with Metastases to the Lungs	Augustyn A	2015	Rare Tumors	PMID:26266007; doi:10.4081/rt.2015.5684; PMCID:PMC4508638	PubMed + Scopus	Excluded at title/abstract screening (not meeting scope for malignant PT qualitative synthesis)
37	A Rare Case of Breast Malignant Phyllodes Tumor With Metastases to the Kidney: Case Report	Karczmarek-Borowska B	2015	Medicine (Baltimore)	PMID:26287414; doi:10.1097/MD.0000000000001312; PMCID:PMC4616438	PubMed	Case report (excluded at screening stage)
38	Comparison of the clinical and prognostic features of primary breast sarcomas and malignant phyllodes tumor	Wang F	2015	Jpn J Clin Oncol	PMID:25387733; doi:10.1093/jjco/hyu177	PubMed + Scopus	Excluded at title/abstract screening (not meeting scope for malignant PT qualitative synthesis)
39	A rare case of breast malignant phyllodes tumor with metastases to the kidney	Karczmarek-Borowska	2015	Medicine (United States)	doi:10.1097/MD.0000000000001312; EID:2-s2.0-84943154427	Scopus	Excluded at title/abstract screening (not meeting scope for malignant PT qualitative synthesis)
40	Utility of Ki-67, CD10, CD34, p53, CD117, and mast cell content in the differential diagnosis of cellular fibroadenomas and in the classification of phyllodes tumors of the breast	Vilela MH	2014	Int J Surg Pathol	PMID:24492332; doi:10.1177/1066896914521290	PubMed + Scopus	Excluded at title/abstract screening (not meeting scope for malignant PT qualitative synthesis)
41	A case of malignant phyllodes tumor after surgery for breast cancer	Hashimoto	2014	Japanese Journal of Cancer and Chemotherapy	EID:2-s2.0-84949229072	Scopus	Excluded at title/abstract screening (not meeting scope for malignant PT qualitative synthesis)
42	Unusual aggressive breast cancer: metastatic malignant phyllodes tumor	Singer A	2013	J Radiol Case Rep	PMID:23705037; doi:10.3941/jrcr.v7i2.1430; PMCID:PMC3661309	PubMed + Scopus	Excluded at title/abstract screening (not meeting scope for malignant PT qualitative synthesis)
43	Factors associated with phyllodes tumor of the breast after core needle biopsy identifies fibroepithelial neoplasm	Gould DJ	2012	J Surg Res	PMID:22524977; doi:10.1016/j.jss.2012.03.059	PubMed + Scopus	Excluded at title/abstract screening (not meeting scope for malignant PT qualitative synthesis)
44	Malignant Phyllodes Tumor of the Breast Metastasizing to the Vulva: 18F-FDG PET-CT Demonstrating Rare Metastasis from a Rare Tumor	Khangembam	2012	Nuclear Medicine and Molecular Imaging	doi:10.1007/s13139-012-0154-8; EID:2-s2.0-84865789153	Scopus	Excluded at title/abstract screening (not meeting scope for malignant PT qualitative synthesis)
45	Malignant transformation of breast fibroadenoma to malignant phyllodes tumor: long-term outcome of 36 malignant phyllodes tumors	Abe M	2011	Breast Cancer	PMID:22121516; doi:10.1007/s12282-009-0185-x	PubMed + Scopus	Excluded at title/abstract screening (not meeting scope for malignant PT qualitative synthesis)
46	A comprehensive genetic profile of phyllodes tumours of the breast detects important mutations, intra-tumoral genetic heterogeneity and new genetic changes on recurrence	Jones	2008	Journal of Pathology	doi:10.1002/path.2320; EID:2-s2.0-41649118931	Scopus	Excluded at title/abstract screening (not meeting scope for malignant PT qualitative synthesis)
47	Malignant Phyllodes Tumor of the Breast: Local Control Rates With Surgery Alone	Pezner	2008	International Journal of Radiation Oncology Biology Physics	doi:10.1016/j.ijrobp.2007.10.051; EID:2-s2.0-44449153458	Scopus	Excluded at title/abstract screening (not meeting scope for malignant PT qualitative synthesis)
48	Breast malignant phyllodes tumour metastasising to soft tissues of oral cavity	Lourdes	2007	Clinical and Translational Oncology	doi:10.1007/s12094-007-0049-9; EID:2-s2.0-34447096815	Scopus	Excluded at title/abstract screening (not meeting scope for malignant PT qualitative synthesis)
49	Predictive factors of local recurrence and survival following primary surgical treatment of phyllodes tumors of the breast	Abdalla HM	2006	J Egypt Natl Canc Inst	PMID:17496937	PubMed + Scopus	Excluded at title/abstract screening (not meeting scope for malignant PT qualitative synthesis)
50	Risk factors for recurrence and death after primary surgical treatment of malignant phyllodes tumors	Asoglu	2004	Annals of Surgical Oncology	doi:10.1245/ASO.2004.02.001; EID:2-s2.0-16644371719	Scopus	Excluded at title/abstract screening (not meeting scope for malignant PT qualitative synthesis)
51	Genomic Landscape of Malignant Phyllodes Tumors Identifies Subsets for Targeted Therapy	Bansal R	2024	JCO Precis Oncol	PMID:39637336; doi:10.1200/PO.24.00289; PMCID:PMC11634179	PubMed + Scopus	Excluded at title/abstract screening (not meeting scope for malignant PT qualitative synthesis)
52	Genomic landscape of malignant phyllodes tumors reveals multiple targetable opportunities	Rosenberger LH	2024	Oncologist	PMID:39191445; doi:10.1093/oncolo/oyae218; PMCID:PMC11630793	PubMed + Scopus	Excluded at title/abstract screening (not meeting scope for malignant PT qualitative synthesis)
53	Postoperative surgical margin results of the phyllodes tumors from a tertiary hospital	Dal F	2024	Rev Assoc Med Bras (1992)	PMID:39383396; doi:10.1590/1806-9282.20240833; PMCID:PMC11460639	PubMed + Scopus	Excluded at title/abstract screening (not meeting scope for malignant PT qualitative synthesis)
54	Diagnostic Maze: Malignant Phyllodes Tumor Mimicking Metaplastic Breast Carcinoma	Jayaraman M	2024	Cureus	PMID:38993445; doi:10.7759/cureus.62114; PMCID:PMC11238664	PubMed	Excluded at title/abstract screening (not meeting scope for malignant PT qualitative synthesis)
55	Non-Islet-Cell Tumor Hypoglycemia Secondary to Malignant Phyllodes Tumor of the Breast	Lee SM	2024	AACE Clin Case Rep	PMID:39372821; doi:10.1016/j.aace.2024.07.002; PMCID:PMC11447540	PubMed + Scopus	Excluded at title/abstract screening (not meeting scope for malignant PT qualitative synthesis)
56	Malignant phyllodes tumor of the breast with predominant osteosarcoma and chondrosarcomatous differentiation: a rare case report and review of literature	Li W	2024	Front Oncol	PMID:38706594; doi:10.3389/fonc.2024.1372710; PMCID:PMC11066275	PubMed + Scopus	Case report (excluded at screening stage)
57	Surgical Management and System Therapy of the Most Giant Known Malignant Metastatic Breast Phyllodes Tumor: A Case Report and Review of the Literature	Kaiser C	2024	Oncol Res Treat	PMID:38382477; doi:10.1159/000537956	PubMed + Scopus	Case report (excluded at screening stage)
58	Management of Concurrent Malignant Phyllodes Tumor and Invasive Breast Carcinoma	Chen JJ	2024	Adv Radiat Oncol	PMID:38550370; doi:10.1016/j.adro.2024.101448; PMCID:PMC10965428	PubMed + Scopus	Excluded at title/abstract screening (not meeting scope for malignant PT qualitative synthesis)
59	Margin Width and Local Recurrence in Patients with Phyllodes Tumors of the Breast	Del Calvo H	2024	Ann Surg Oncol	PMID:39085546; doi:10.1245/s10434-024-15892-8; PMCID:PMC11913203	PubMed + Scopus	Excluded at title/abstract screening (not meeting scope for malignant PT qualitative synthesis)
60	Primary malignant phyllodes tumors of the breast: A retrospective analysis from a referral center	Valenza	2024	European Journal of Cancer	doi:10.1016/j.ejca.2023.113423; EID:2-s2.0-85180004354	Scopus	Excluded at title/abstract screening (not meeting scope for malignant PT qualitative synthesis)
61	Malignant phyllodes tumor with axillary metastases: a case report	Lifrieri	2024	AME Surgical Journal	doi:10.21037/asj-23-54; EID:2-s2.0-85214401990	Scopus	Case report (excluded at screening stage)
62	The Prognostic Value of Ki67 in Phyllodes Tumor of the Breast: A Systematic Review and Meta-Analysis	Refai	2024	Bahrain Medical Bulletin	EID:2-s2.0-85215319654	Scopus	Excluded at title/abstract screening (not meeting scope for malignant PT qualitative synthesis)
63	Margin Status and Local Recurrence in Phyllodes Tumours of the Breast: A Canadian Series	Moldoveanu D	2023	Ann Surg Oncol	PMID:36456792; doi:10.1245/s10434-022-12894-2	PubMed + Scopus	Excluded at title/abstract screening (not meeting scope for malignant PT qualitative synthesis)
64	Organoid models derived from patients with malignant phyllodes tumor of the breast	Chu X	2023	Breast Cancer Res Treat	PMID:37204665; doi:10.1007/s10549-023-06973-5	PubMed + Scopus	Excluded at title/abstract screening (not meeting scope for malignant PT qualitative synthesis)
65	Case report: Osteosarcomatous differentiation in the lung metastasis of a malignant phyllodes tumor	Liu R	2023	Front Med (Lausanne)	PMID:37025961; doi:10.3389/fmed.2023.1141353; PMCID:PMC10070992	PubMed + Scopus	Case report (excluded at screening stage)
66	Clinico-Pathological Factors Determining Recurrence of Phyllodes Tumors of the Breast: The 25-Year Experience at a Tertiary Cancer Centre	Sain B	2023	J Pers Med	PMID:37241036; doi:10.3390/jpm13050866; PMCID:PMC10221551	PubMed + Scopus	Excluded at title/abstract screening (not meeting scope for malignant PT qualitative synthesis)
67	Borderline phyllodes tumour of the breast with eosinophilic inclusion bodies: Case report and molecular sequencing	Lam	2023	International Journal of Surgery Case Reports	doi:10.1016/j.ijscr.2023.108776; EID:2-s2.0-85170437645	Scopus	Case report (excluded at screening stage)
68	The Defect Repair After a Giant Malignant Phyllodes Tumor Resection of Breast Using a Kiss Flap	Luo	2023	Indian Journal of Surgery	doi:10.1007/s12262-022-03560-8; EID:2-s2.0-85137547593	Scopus	Excluded at title/abstract screening (not meeting scope for malignant PT qualitative synthesis)
69	Malignant phyllodes tumor of the breast with heterologous osteosarcoma and chondrosarcomatous differentiation: A rare case report with imaging findings	Ko	2023	Radiology Case Reports	doi:10.1016/j.radcr.2023.02.039; EID:2-s2.0-85150443844	Scopus	Case report (excluded at screening stage)
70	Analysis of recurrent molecular alterations in phyllodes tumour of breast: insights into prognosis and pathogenesis	Tsang JY	2022	Pathology	PMID:35691725; doi:10.1016/j.pathol.2022.03.008	PubMed + Scopus	Excluded at title/abstract screening (not meeting scope for malignant PT qualitative synthesis)
71	Epithelial-mesenchymal transition and cancer stem cell interactions in breast phyllodes tumours: immunohistochemical evaluation of EZH2, EZR, HMGA2, CD24 and CD44 in correlation with outcome analysis	Ahmed SS	2022	J Clin Pathol	PMID:33627375; doi:10.1136/jclinpath-2020-207068	PubMed + Scopus	Excluded at title/abstract screening (not meeting scope for malignant PT qualitative synthesis)
72	Surgical management and prognosis of phyllodes tumors of the breast	Ji Y	2022	Gland Surg	PMID:35800748; doi:10.21037/gs-21-877; PMCID:PMC9253188	PubMed + Scopus	Excluded at title/abstract screening (not meeting scope for malignant PT qualitative synthesis)
73	Giant malignant phyllodes tumor with distant metastases: a case report and review of the literature	Syrnioti	2022	Hippokratia	EID:2-s2.0-85158156782	Scopus	Case report (excluded at screening stage)
74	A case report of coexistence of invasive ductal carcinoma and malignant phyllodes tumor in a single breast mass	Oryani	2022	Iranian Journal of Obstetrics, Gynecology and Infertility	doi:10.22038/IJOGI.2022.20432; EID:2-s2.0-85139697989	Scopus	Case report (excluded at screening stage)
75	Malignant Phyllodes Tumor of the Breast and Pregnancy: A Rare Case Report and Literature Review	Mustață L	2021	Medicina (Kaunas)	PMID:35056344; doi:10.3390/medicina58010036; PMCID:PMC8780966	PubMed + Scopus	Case report (excluded at screening stage)
76	A leafy surprise: Case report of male breast malignant phyllodes	Khalid IB	2021	Int J Surg Case Rep	PMID:34715464; doi:10.1016/j.ijscr.2021.106536; PMCID:PMC8577468	PubMed + Scopus	Case report (excluded at screening stage)
77	Phyllodes tumor of the breast clinical experience and outcomes: A retrospective cohort tertiary hospital experience	Alkushi A	2021	Ann Diagn Pathol	PMID:33472142; doi:10.1016/j.anndiagpath.2021.151702	PubMed + Scopus	Excluded at title/abstract screening (not meeting scope for malignant PT qualitative synthesis)
78	Non-invasive ductal carcinoma within malignant phyllodes tumor of the breast	Erdogan O	2021	Niger J Clin Pract	PMID:33473040; doi:10.4103/njcp.njcp_261_20	PubMed + Scopus	Excluded at title/abstract screening (not meeting scope for malignant PT qualitative synthesis)
79	Two progressed malignant phyllodes tumors of the breast harbor alterations in genes frequently involved in other advanced cancers	Reinisch M	2021	Orphanet J Rare Dis	PMID:34399808; doi:10.1186/s13023-021-01986-z; PMCID:PMC8365991	PubMed + Scopus	Excluded at title/abstract screening (not meeting scope for malignant PT qualitative synthesis)
80	A huge malignant phyllodes tumor of the breast with osteoclast-like giant cells: a case report	Liu T	2021	Gland Surg	PMID:33968702; doi:10.21037/gs-20-845; PMCID:PMC8102212	PubMed + Scopus	Case report (excluded at screening stage)
81	Study of clinicopathological factors and their impact on survival in phyllodes tumour of breast at tertiary care cancer centre in India	Sanjay S	2021	Cancer Treat Res Commun	PMID:34757273; doi:10.1016/j.ctarc.2021.100482	PubMed + Scopus	Excluded at title/abstract screening (not meeting scope for malignant PT qualitative synthesis)
82	Correlations of morphological features and surgical management with clinical outcome in a multicentre study of 241 phyllodes tumours of the breast	Mihai R	2021	Histopathology	PMID:33325544; doi:10.1111/his.14316	PubMed + Scopus	Excluded at title/abstract screening (not meeting scope for malignant PT qualitative synthesis)
83	Malignant phyllodes tumour of the breast mimicking endometriosis	Lee	2021	Virchows Archiv	doi:10.1007/s00428-021-03086-6; EID:2-s2.0-85103396999	Scopus	Excluded at title/abstract screening (not meeting scope for malignant PT qualitative synthesis)
84	En Bloc Excision of Phyllodes Tumor of the Breast: Radical Approach Heralds Better Outcome	Nair	2021	Clinical Breast Cancer	doi:10.1016/j.clbc.2020.09.002; EID:2-s2.0-85092361202	Scopus	Excluded at title/abstract screening (not meeting scope for malignant PT qualitative synthesis)
85	18F-FDG PET/CT findings in a giant malignant phyllodes breast tumor	Wang	2021	Breast Journal	doi:10.1111/tbj.14148; EID:2-s2.0-85098065375	Scopus	Excluded at title/abstract screening (not meeting scope for malignant PT qualitative synthesis)
86	Breast osteosarcoma originating from a malignant phyllodes tumor A case report of a rare neoplasm	Jin	2021	Medicine (United States)	doi:10.1097/MD.0000000000027908; EID:2-s2.0-85122741670	Scopus	Case report (excluded at screening stage)
87	Malignant phyllodes tumor of the breast: Case report, tumor characteristics, treatment approach	Strzȩpek	2021	Breast Cancer Management	doi:10.2217/bmt-2020-0036; EID:2-s2.0-85116126967	Scopus	Case report (excluded at screening stage)
88	Early-onset malignant phyllodes breast tumor in a patient with germline pathogenic variants in NF1 and BRCA1 genes	Gensini	2021	Familial Cancer	doi:10.1007/s10689-020-00217-x; EID:2-s2.0-85096345802	Scopus	Excluded at title/abstract screening (not meeting scope for malignant PT qualitative synthesis)
89	Malignant phyllodes tumors of the breast: A comprehensive literature review	Papas Y	2020	Breast J	PMID:31478587; doi:10.1111/tbj.13523	PubMed + Scopus	Excluded at title/abstract screening (not meeting scope for malignant PT qualitative synthesis)
90	Malignant Phyllodes Tumor of the Breast in a 26-year-old Woman	Nguyen NT	2020	Cureus	PMID:32051802; doi:10.7759/cureus.6590; PMCID:PMC7001134	PubMed	Excluded at title/abstract screening (not meeting scope for malignant PT qualitative synthesis)
91	Re-excision or "wait and watch"-a prediction model in breast phyllodes tumors after surgery	Chao X	2020	Ann Transl Med	PMID:32355815; doi:10.21037/atm.2020.02.26; PMCID:PMC7186749	PubMed	Excluded at title/abstract screening (not meeting scope for malignant PT qualitative synthesis)
92	Ki67 and P53 Expression in Relation to Clinicopathological Features in Phyllodes Tumour of the Breast	Mohd Ali NA	2020	Asian Pac J Cancer Prev	PMID:32986365; doi:10.31557/APJCP.2020.21.9.2653; PMCID:PMC7779430	PubMed + Scopus	Excluded at title/abstract screening (not meeting scope for malignant PT qualitative synthesis)
93	The implications of neighborhood socioeconomic status on surgical management and mortality in malignant phyllodes patients in the Surveillance, Epidemiology, and End Results program	Obeng-Gyasi S	2020	Surgery	PMID:32847674; doi:10.1016/j.surg.2020.07.019	PubMed + Scopus	Excluded at title/abstract screening (not meeting scope for malignant PT qualitative synthesis)
94	Giant malignant phyllodes tumor of the breast: Insights into optimal management and reconstructive options for a rare and challenging entity	Lissidini G	2020	Breast J	PMID:33108821; doi:10.1111/tbj.14095	PubMed + Scopus	Excluded at title/abstract screening (not meeting scope for malignant PT qualitative synthesis)
95	ASO Author Reflections: How Far Should We Go in Local Management for a Localized Malignant Phyllodes Tumor of the Breast?	Neron M	2020	Ann Surg Oncol	PMID:32206956; doi:10.1245/s10434-020-08390-0	PubMed + Scopus	Excluded at title/abstract screening (not meeting scope for malignant PT qualitative synthesis)
96	Large Malignant Phyllodes Tumor of the Breast: Case Report of a Young Female and Review of Literature	Saad	2020	Archives of Breast Cancer	doi:10.32768/abc.202073136-142; EID:2-s2.0-85160229190	Scopus	Case report (excluded at screening stage)
97	Malignant phyllodes Tumor of the Breast; Presentation of an Uncommon Case and Review of the Literature	Iqbal	2020	Archives of Breast Cancer	doi:10.32768/abc.20207293-96; EID:2-s2.0-85160225195	Scopus	Excluded at title/abstract screening (not meeting scope for malignant PT qualitative synthesis)
98	A rare case of mixed type liposarcoma of breast arising in malignant phyllodes tumor	Kim	2020	Breast Journal	doi:10.1111/tbj.13546; EID:2-s2.0-85073942050	Scopus	Excluded at title/abstract screening (not meeting scope for malignant PT qualitative synthesis)
99	Prognostic Molecular and Biological Characteristics of Phyllodes Tumors of the Breast	Vorotnikov	2020	Bulletin of Experimental Biology and Medicine	doi:10.1007/s10517-020-04985-5; EID:2-s2.0-85093519247	Scopus	Excluded at title/abstract screening (not meeting scope for malignant PT qualitative synthesis)
100	Comparison of mutation profile between primary phyllodes tumors of the breast and their paired local recurrences	Mitus	2020	Polish Journal of Pathology	doi:10.5114/pjp.2020.94899; EID:2-s2.0-85084962114	Scopus	Excluded at title/abstract screening (not meeting scope for malignant PT qualitative synthesis)
101	Male Breast Huge Malignant Phyllodes	Hamdy O	2019	Chirurgia (Bucur)	PMID:31511137; doi:10.21614/chirurgia.114.4.514	PubMed + Scopus	Excluded at title/abstract screening (not meeting scope for malignant PT qualitative synthesis)
102	Immunohistochemical expression of Ki-67, p53, and CD10 in phyllodes tumor and their correlation with its histological grade	Shubham S	2019	J Lab Physicians	PMID:31929699; doi:10.4103/JLP.JLP_106_19; PMCID:PMC6943865	PubMed	Excluded at title/abstract screening (not meeting scope for malignant PT qualitative synthesis)
103	Malignant phyllodes tumor of the breast with liposarcomatous differentiation: A case report with imaging findings	Kim JH	2019	Radiol Case Rep	PMID:30834064; doi:10.1016/j.radcr.2019.02.007; PMCID:PMC6389548	PubMed + Scopus	Case report (excluded at screening stage)
104	A rare case of a malignant phyllodes tumor of the breast associated with secretion of beta-human chorionic gonadotropin	Andring	2019	Breast Journal	doi:10.1111/tbj.13383; EID:2-s2.0-85067649605	Scopus	Excluded at title/abstract screening (not meeting scope for malignant PT qualitative synthesis)
105	Benign phyllodes tumor of the breast recurring as a rapidly growing recurrent malignant phyllodes tumor: A case report	Kim	2019	Iranian Journal of Radiology	doi:10.5812/iranjradiol.13062; EID:2-s2.0-85068651882	Scopus	Case report (excluded at screening stage)
106	Malignant phyllodes tumors of the breast: A single institution experience	Liew KW	2018	Med J Malaysia	PMID:30350808	PubMed + Scopus	Excluded at title/abstract screening (not meeting scope for malignant PT qualitative synthesis)
107	Effect of postoperative time for adjuvant radiotherapy in malignant phyllodes tumor: An institutional experience	Yogi V	2018	J Cancer Res Ther	PMID:30197347; doi:10.4103/jcrt.JCRT_172_16	PubMed + Scopus	Excluded at title/abstract screening (not meeting scope for malignant PT qualitative synthesis)
108	Surgical management of benign phyllodes tumours of the breast: Is wide local excision really necessary?	Qian Y	2018	Can J Surg	PMID:30265644; doi:10.1503/cjs.017617; PMCID:PMC6281457	PubMed + Scopus	Benign-only focus / not malignant PT
109	Association of clinicopathological features and prognosis of TERT alterations in phyllodes tumor of breast	Tsang JYS	2018	Sci Rep	PMID:29497099; doi:10.1038/s41598-018-22232-w; PMCID:PMC5832760	PubMed + Scopus	Excluded at title/abstract screening (not meeting scope for malignant PT qualitative synthesis)
110	Malignant phyllodes tumor with metastases to lung, adrenal and brain: A rare case report	Khanal S	2018	Ann Med Surg (Lond)	PMID:30455875; doi:10.1016/j.amsu.2018.10.030; PMCID:PMC6230968	PubMed + Scopus	Case report (excluded at screening stage)
111	Is the extent of surgical resection important in patient outcome in benign and borderline phyllodes tumors of the breast?	Sevinç	2018	Turkish Journal of Medical Sciences	doi:10.3906/sag-1704-47; EID:2-s2.0-85042476147	Scopus	Excluded at title/abstract screening (not meeting scope for malignant PT qualitative synthesis)
112	Bilateral synchronous breast malignant phyllodes in a pregnant woman	Hernanz	2018	Breast Journal	doi:10.1111/tbj.12961; EID:2-s2.0-85048234844	Scopus	Excluded at title/abstract screening (not meeting scope for malignant PT qualitative synthesis)
113	Update on the diagnosis and management of malignant phyllodes tumors of the breast	Strode M	2017	Breast	PMID:28327352; doi:10.1016/j.breast.2017.03.001	PubMed + Scopus	Excluded at title/abstract screening (not meeting scope for malignant PT qualitative synthesis)
114	Recurrent malignant phyllodes tumor of the breast: A case report	Wang Q	2017	Medicine (Baltimore)	PMID:29245318; doi:10.1097/MD.0000000000009069; PMCID:PMC5728933	PubMed	Case report (excluded at screening stage)
115	Clinicopathology and treatment of a giant malignant phyllodes tumor of the breast: A case report and literature review	Warner WA	2017	Int J Surg Case Rep	PMID:29121581; doi:10.1016/j.ijscr.2017.09.021; PMCID:PMC5681332	PubMed + Scopus	Case report (excluded at screening stage)
116	Expression of EMT markers and mode of surgery are prognostic in phyllodes tumors of the breast	Feng X	2017	Oncotarget	PMID:28380418; doi:10.18632/oncotarget.16497; PMCID:PMC5464874	PubMed + Scopus	Excluded at title/abstract screening (not meeting scope for malignant PT qualitative synthesis)
117	Recurrent malignant phyllodes tumor of the breast	Wang	2017	Medicine (United States)	doi:10.1097/MD.0000000000009069; EID:2-s2.0-85039718192	Scopus	Excluded at title/abstract screening (not meeting scope for malignant PT qualitative synthesis)
118	A Giant Malignant Phyllodes Tumour of the Breast: A Rare Entity	Paryani	2017	Indian Journal of Gynecologic Oncology	doi:10.1007/s40944-017-0122-4; EID:2-s2.0-85071728048	Scopus	Excluded at title/abstract screening (not meeting scope for malignant PT qualitative synthesis)
119	Association Between Recurrence and Re-Excision for Close and Positive Margins Versus Observation in Patients with Benign Phyllodes Tumors	Moo	2017	Annals of Surgical Oncology	doi:10.1245/s10434-017-5955-7; EID:2-s2.0-85026498823	Scopus	Benign-only focus / not malignant PT
120	Malignant phyllodes tumor with heterologous differentiation: Clinicopathological spectrum of nine cases in a tertiary care institute in Eastern India	Nayak	2017	Indian Journal of Pathology and Microbiology	doi:10.4103/IJPM.IJPM_426_16; EID:2-s2.0-85030214923	Scopus	Excluded at title/abstract screening (not meeting scope for malignant PT qualitative synthesis)
121	Giant malignant phyllodes tumor of the breast: A rare case report and literature review	Liu M	2016	Oncol Lett	PMID:27347111; doi:10.3892/ol.2016.4583; PMCID:PMC4906910	PubMed + Scopus	Case report (excluded at screening stage)
122	"Ruptured" malignant phyllodes tumor of the breast: a case report	Ditsatham C	2016	Int Med Case Rep J	PMID:26952179; doi:10.2147/IMCRJ.S96115; PMCID:PMC4768893	PubMed + Scopus	Case report (excluded at screening stage)
123	MED12 mutations in breast phyllodes tumors: evidence of temporal tumoral heterogeneity and identification of associated critical signaling pathways	Laé M	2016	Oncotarget	PMID:27806318; doi:10.18632/oncotarget.12991; PMCID:PMC5356671	PubMed + Scopus	Excluded at title/abstract screening (not meeting scope for malignant PT qualitative synthesis)
124	Genomic profiling of malignant phyllodes tumors reveals aberrations in FGFR1 and PI-3 kinase/RAS signaling pathways and provides insights into intratumoral heterogeneity	Liu SY	2016	Mod Pathol	PMID:27255162; doi:10.1038/modpathol.2016.97	PubMed + Scopus	Excluded at title/abstract screening (not meeting scope for malignant PT qualitative synthesis)
125	MED12 exon 2 mutation as a highly sensitive and specific marker in distinguishing phyllodes tumours from other spindle neoplasms of the breast	Lien HC	2016	APMIS	PMID:26860948; doi:10.1111/apm.12516	PubMed + Scopus	Excluded at title/abstract screening (not meeting scope for malignant PT qualitative synthesis)
126	Lipophyllodes of the breast. A reappraisal of fat-rich tumors of the breast based on 22 cases integrated by immunohistochemical study, molecular pathology insights, and clinical follow-up	Bacchi CE	2016	Ann Diagn Pathol	PMID:27040923; doi:10.1016/j.anndiagpath.2015.12.001	PubMed + Scopus	Excluded at title/abstract screening (not meeting scope for malignant PT qualitative synthesis)
127	Recurrence Rates of Benign Phyllodes Tumors After Surgical Excision and Ultrasonography-Guided Vacuum-Assisted Excision	Kim GR	2016	Ultrasound Q	PMID:27233071; doi:10.1097/RUQ.0000000000000178	PubMed + Scopus	Benign-only focus / not malignant PT
128	Benign Phyllodes Tumor of the Breast Diagnosed After Ultrasound-Guided Vacuum-Assisted Biopsy: Surgical Excision or Wait-and-Watch?	Ouyang Q	2016	Ann Surg Oncol	PMID:26577125; doi:10.1245/s10434-015-4990-5	PubMed + Scopus	Benign-only focus / not malignant PT
129	Phyllodes tumors of the breast: Diagnosis, treatment and prognostic factors related to recurrence	Zhou	2016	Journal of Thoracic Disease	doi:10.21037/jtd.2016.11.03; EID:2-s2.0-85010378491	Scopus	Excluded at title/abstract screening (not meeting scope for malignant PT qualitative synthesis)
130	Frequent MED12 mutations in phyllodes tumours of the breast	Yoshida M	2015	Br J Cancer	PMID:25839987; doi:10.1038/bjc.2015.116; PMCID:PMC4430713	PubMed + Scopus	Excluded at title/abstract screening (not meeting scope for malignant PT qualitative synthesis)
131	MED12 exon 2 mutations in phyllodes tumors of the breast	Nagasawa S	2015	Cancer Med	PMID:25865354; doi:10.1002/cam4.462; PMCID:PMC4529349	PubMed + Scopus	Excluded at title/abstract screening (not meeting scope for malignant PT qualitative synthesis)
132	MED12 somatic mutations in fibroadenomas and phyllodes tumours of the breast	Piscuoglio S	2015	Histopathology	PMID:25855048; doi:10.1111/his.12712; PMCID:PMC4996373	PubMed + Scopus	Excluded at title/abstract screening (not meeting scope for malignant PT qualitative synthesis)
133	Malignant phyllodes tumor metastasized to the right ventricle: a case report	Yoshidaya F	2015	Surg Case Rep	PMID:26943445; doi:10.1186/s40792-015-0121-6; PMCID:PMC4670617	PubMed	Case report (excluded at screening stage)
134	Metastatic malignant phyllodes tumor involving the cerebellum	Rowe JJ	2015	J Clin Neurosci	PMID:25449208; doi:10.1016/j.jocn.2014.09.004	PubMed + Scopus	Excluded at title/abstract screening (not meeting scope for malignant PT qualitative synthesis)
135	Malignant phyllodes tumour presenting as a massive fungating breast mass and silent thrombo-embolism	Bourke AG	2015	Int J Surg Case Rep	PMID:25734318; doi:10.1016/j.ijscr.2015.02.032; PMCID:PMC4392335	PubMed + Scopus	Excluded at title/abstract screening (not meeting scope for malignant PT qualitative synthesis)
136	Distribution of MED12 mutations in fibroadenomas and phyllodes tumors of the breast--implications for tumor biology and pathological diagnosis	Pfarr N	2015	Genes Chromosomes Cancer	PMID:25931199; doi:10.1002/gcc.22256	PubMed + Scopus	Excluded at title/abstract screening (not meeting scope for malignant PT qualitative synthesis)
137	Reappraisal of conventional risk stratification for local recurrence based on clinical outcomes in 285 resected phyllodes tumors of the breast	Yom CK	2015	Ann Surg Oncol	PMID:25652050; doi:10.1245/s10434-015-4395-5	PubMed + Scopus	Excluded at title/abstract screening (not meeting scope for malignant PT qualitative synthesis)
138	Malignant phyllodes tumor with osteosarcomatous differentiation metastasizing to small bowel and causing intestinal obstruction	Al-Rabiy	2015	Diagnostic Histopathology	doi:10.1016/j.mpdhp.2014.09.001; EID:2-s2.0-84930572140	Scopus	Excluded at title/abstract screening (not meeting scope for malignant PT qualitative synthesis)
139	Malignant phyllodes tumor of the breast with liposarcomatous differentiation and intraductal hyperplasia	Ayadi-Kaddour	2015	Breast Disease	doi:10.3233/BD-140377; EID:2-s2.0-84916920090	Scopus	Excluded at title/abstract screening (not meeting scope for malignant PT qualitative synthesis)
140	Huge malignant phyllodes breast tumor: A real entity in a new era of early breast cancer	Testori	2015	World Journal of Surgical Oncology	doi:10.1186/s12957-015-0508-7; EID:2-s2.0-84928729053	Scopus	Excluded at title/abstract screening (not meeting scope for malignant PT qualitative synthesis)
141	Giant malignant phyllodes tumour of breast	Krishnamoorthy R	2014	Case Rep Oncol Med	PMID:25548696; doi:10.1155/2014/956856; PMCID:PMC4273467	PubMed	Excluded at title/abstract screening (not meeting scope for malignant PT qualitative synthesis)
142	Utilization of radiotherapy for malignant phyllodes tumors: analysis of the National Cancer Data Base, 1998-2009	Gnerlich JL	2014	Ann Surg Oncol	PMID:24306659; doi:10.1245/s10434-013-3395-6	PubMed + Scopus	Excluded at title/abstract screening (not meeting scope for malignant PT qualitative synthesis)
143	A subset of malignant phyllodes tumors express p63 and p40: a diagnostic pitfall in breast core needle biopsies	Cimino-Mathews A	2014	Am J Surg Pathol	PMID:25046342; doi:10.1097/PAS.0000000000000301; PMCID:PMC4373607	PubMed + Scopus	Excluded at title/abstract screening (not meeting scope for malignant PT qualitative synthesis)
144	Malignant phyllodes tumor of the breast: a case study	Keim-Malpass J	2014	Clin J Oncol Nurs	PMID:25253115; doi:10.1188/14.CJON.595-597	PubMed + Scopus	Excluded at title/abstract screening (not meeting scope for malignant PT qualitative synthesis)
145	Malignant phyllodes tumor of the breast presenting with hypoglycemia: a case report and literature review	Pacioles T	2014	Cancer Manag Res	PMID:25525388; doi:10.2147/CMAR.S71933; PMCID:PMC4266253	PubMed + Scopus	Case report (excluded at screening stage)
146	Novel genetic aberrations in breast phyllodes tumours: comparison between prognostically distinct groups	Tan WJ	2014	Breast Cancer Res Treat	PMID:24831776; doi:10.1007/s10549-014-2982-y	PubMed + Scopus	Excluded at title/abstract screening (not meeting scope for malignant PT qualitative synthesis)
147	Utility of the Singapore nomogram for predicting recurrence-free survival in Japanese women with breast phyllodes tumours	Nishimura R	2014	J Clin Pathol	PMID:24811489; doi:10.1136/jclinpath-2014-202215	PubMed + Scopus	Excluded at title/abstract screening (not meeting scope for malignant PT qualitative synthesis)
148	Collision tumor with inflammatory breast carcinoma and malignant phyllodes tumor: A case report and literature review	Shin	2014	World Journal of Surgical Oncology	doi:10.1186/1477-7819-12-5; EID:2-s2.0-84892172570	Scopus	Case report (excluded at screening stage)
149	Phyllodes tumor of the breast: a retrospective study of the impact of histopathological factors in local recurrence and distant metastasis	Sawalhi S	2013	Ann Saudi Med	PMID:23563006; doi:10.5144/0256-4947.2013.162; PMCID:PMC6078618	PubMed + Scopus	Excluded at title/abstract screening (not meeting scope for malignant PT qualitative synthesis)
150	A TP53 founder mutation, p.R337H, is associated with phyllodes breast tumors in Brazil	Giacomazzi	2013	Virchows Archiv	doi:10.1007/s00428-013-1439-8; EID:2-s2.0-84879838196	Scopus	Excluded at title/abstract screening (not meeting scope for malignant PT qualitative synthesis)
151	Clinicopathologic features and prognostic factors of malignant phyllodes tumors	Jia	2013	Chinese Journal of Pathology	doi:10.3760/cma.j.issn.0529-5807.2013.11.003; EID:2-s2.0-84890503335	Scopus	Excluded at title/abstract screening (not meeting scope for malignant PT qualitative synthesis)
152	Comprehensive characterization of malignant phyllodes tumor by whole genomic and proteomic analysis: Biological implications for targeted therapy opportunities	Jardim	2013	Orphanet Journal of Rare Diseases	doi:10.1186/1750-1172-8-112; EID:2-s2.0-84883263667	Scopus	Excluded at title/abstract screening (not meeting scope for malignant PT qualitative synthesis)
153	Predicting clinical behaviour of breast phyllodes tumours: a nomogram based on histological criteria and surgical margins	Tan PH	2012	J Clin Pathol	PMID:22049216; doi:10.1136/jclinpath-2011-200368	PubMed + Scopus	Excluded at title/abstract screening (not meeting scope for malignant PT qualitative synthesis)
154	Jejunal intussusception due to malignant phyllodes tumor of the breast	Bilen MA	2012	Clin Breast Cancer	PMID:22381472; doi:10.1016/j.clbc.2012.01.007	PubMed	Excluded at title/abstract screening (not meeting scope for malignant PT qualitative synthesis)
155	Angiosarcoma in recurrent malignant phyllodes tumor of breast	Kumar	2012	Indian Journal of Pathology and Microbiology	doi:10.4103/0377-4929.97905; EID:2-s2.0-84863766812	Scopus	Excluded at title/abstract screening (not meeting scope for malignant PT qualitative synthesis)
156	ER, p53 and MIB-1 are significantly associated with malignant phyllodes tumor	Munawer	2012	Biomedical Journal	doi:10.4103/2319-4170.104414; EID:2-s2.0-84883226458	Scopus	Excluded at title/abstract screening (not meeting scope for malignant PT qualitative synthesis)
157	Immunohistochemical and molecular markers in breast phyllodes tumors	Korcheva VB	2011	Appl Immunohistochem Mol Morphol	PMID:21030860; doi:10.1097/PAI.0b013e3181f5349a	PubMed + Scopus	Excluded at title/abstract screening (not meeting scope for malignant PT qualitative synthesis)
158	Malignant phyllodes tumor composed almost exclusively of a fibrosarcomatous component: A case report and review of malignant phyllodes tumors with metastases	Suzuki-Uematsu	2010	Breast Cancer	doi:10.1007/s12282-009-0099-7; EID:2-s2.0-77955515629	Scopus	Case report (excluded at screening stage)
159	Molecular pathogenesis of progression and recurrence in breast phyllodes tumors	Jara-Lazaro AR	2009	Am J Transl Res	PMID:19966935; ; PMCID:PMC2776292	PubMed + Scopus	Excluded at title/abstract screening (not meeting scope for malignant PT qualitative synthesis)
160	Evidence for transformation of fibroadenoma of the breast to malignant phyllodes tumor	Hodges	2009	Applied Immunohistochemistry and Molecular Morphology	doi:10.1097/PAI.0b013e318194d992; EID:2-s2.0-68149148920	Scopus	Excluded at title/abstract screening (not meeting scope for malignant PT qualitative synthesis)
161	Giant breast tumors: surgical management of phyllodes tumors, potential for reconstructive surgery and a review of literature	Liang MI	2008	World J Surg Oncol	PMID:19014438; doi:10.1186/1477-7819-6-117; PMCID:PMC2648962	PubMed + Scopus	Excluded at title/abstract screening (not meeting scope for malignant PT qualitative synthesis)
162	Malignant phyllodes tumour with intraductal and invasive carcinoma and lymph node metastasis	Korula A	2008	Singapore Med J	PMID:19037540	PubMed + Scopus	Excluded at title/abstract screening (not meeting scope for malignant PT qualitative synthesis)
163	The coexistence of invasive ductal carcinoma and malignant phyllodes tumor with liposarcomatous and chondrosarcomatous differentiation in the same breast in a post-osteosarcoma case	Kefeli	2008	Pathology Research and Practice	doi:10.1016/j.prp.2008.07.004; EID:2-s2.0-56349138516	Scopus	Excluded at title/abstract screening (not meeting scope for malignant PT qualitative synthesis)
164	Sarcomas and malignant phyllodes tumours of the breast--a retrospective study	Confavreux C	2006	Eur J Cancer	PMID:17023158; doi:10.1016/j.ejca.2006.05.040	PubMed + Scopus	Excluded at title/abstract screening (not meeting scope for malignant PT qualitative synthesis)
165	Resolution of hypoalbuminemia after excision of malignant phyllodes tumor	Samiian L	2006	Clin Breast Cancer	PMID:17239267; doi:10.3816/CBC.2006.n.059	PubMed + Scopus	Excluded at title/abstract screening (not meeting scope for malignant PT qualitative synthesis)
166	Expression of p53 protein and Ki-67 antigen in phyllodes tumor of the breast	Chan YJ	2004	J Chin Med Assoc	PMID:15077883	PubMed + Scopus	Excluded at title/abstract screening (not meeting scope for malignant PT qualitative synthesis)
167	Malignant phyllodes tumor of the breast: review of the literature and case report of stromal overgrowth	Guerrero MA	2003	Surg Oncol	PMID:12689668; doi:10.1016/s0960-7404(03)00005-7	PubMed + Scopus	Case report (excluded at screening stage)
168	Angiosarcoma of the scalp presenting in association with borderline malignant phyllodes tumour of the breast	Harden SV	2003	Sarcoma	PMID:18521383; doi:10.1080/13577140310001644823; PMCID:PMC2395529	PubMed + Scopus	Excluded at title/abstract screening (not meeting scope for malignant PT qualitative synthesis)
169	p53 and Ki-67 expression as prognostic factors in cystosarcoma phyllodes	Erhan Y	2002	Breast J	PMID:11856160; doi:10.1046/j.1524-4741.2002.08008.x	PubMed + Scopus	Excluded at title/abstract screening (not meeting scope for malignant PT qualitative synthesis)
170	Immunoreactivity of p53, Ki-67, and c-erbB-2 in phyllodes tumors of the breast in correlation with clinical and morphologic features	Shpitz B	2002	J Surg Oncol	PMID:11815995; doi:10.1002/jso.10049	PubMed + Scopus	Excluded at title/abstract screening (not meeting scope for malignant PT qualitative synthesis)
171	p53 protein expression and gene mutation in phyllodes tumors of the breast	Gatalica Z	2001	Pathol Res Pract	PMID:11314782; doi:10.1078/0344-0338-00031	PubMed + Scopus	Excluded at title/abstract screening (not meeting scope for malignant PT qualitative synthesis)
172	A case of malignant phyllodes tumor of the breast with osteosarcomatous features	Matsuo K	2001	Breast Cancer	PMID:11180771; doi:10.1007/BF02967483	PubMed + Scopus	Excluded at title/abstract screening (not meeting scope for malignant PT qualitative synthesis)
173	Malignant phyllodes: 10 year review of management through a sarcoma service	Lonie S	2024	Eur J Surg Oncol	PMID:39163741; doi:10.1016/j.ejso.2024.108534	PubMed + Scopus	Excluded at title/abstract screening (not meeting scope for malignant PT qualitative synthesis)
174	Comparison of the Mitotic Count With Various Proliferative Markers for the Effective Differentiation of Benign, Borderline, and Malignant Phyllodes Tumors	Amaya K	2024	Cureus	PMID:39553132; doi:10.7759/cureus.71494; PMCID:PMC11563765	PubMed	Excluded at title/abstract screening (not meeting scope for malignant PT qualitative synthesis)
175	Recurrent and transformation of borderline to malignant phyllodes tumour with osteoid differentiation: a case report and literature review	Balachandran NR	2024	Front Oncol	PMID:38966061; doi:10.3389/fonc.2024.1377074; PMCID:PMC11222410	PubMed + Scopus	Case report (excluded at screening stage)
176	Stromal Ki67 Expression Might be a Useful Marker for Distinguishing Fibroadenoma From Benign Phyllodes Tumor of the Breast	Yuan M	2024	Int J Surg Pathol	PMID:37157807; doi:10.1177/10668969231171132	PubMed + Scopus	Benign-only focus / not malignant PT
177	Margin status impact on recurrence of phyllodes tumors in high-risk groups: a retrospective observational study	Ranjbar A	2024	BMC Cancer	PMID:38195454; doi:10.1186/s12885-023-11805-2; PMCID:PMC10775459	PubMed + Scopus	Excluded at title/abstract screening (not meeting scope for malignant PT qualitative synthesis)
178	Genomic Analysis of Advanced Phyllodes Tumors Using Next-Generation Sequencing and Their Chemotherapy Response: A Retrospective Study Using the C-CAT Database	Suzuki S	2024	Medicina (Kaunas)	PMID:39597083; doi:10.3390/medicina60111898; PMCID:PMC11596819	PubMed + Scopus	Excluded at title/abstract screening (not meeting scope for malignant PT qualitative synthesis)
179	Contemporary management of phyllodes tumours of the breast: proposal for recommendations from the UK Association of Breast Surgery	Bishr MK	2024	Br J Surg	PMID:39835453; doi:10.1093/bjs/znae277	PubMed	Excluded at title/abstract screening (not meeting scope for malignant PT qualitative synthesis)
180	Integrated multi-omics profiling reveals a clinically relevant molecular feature and potential therapeutic target on phyllodes tumors of breast	Xu	2024	Translational Oncology	doi:10.1016/j.tranon.2024.101998; EID:2-s2.0-85193290317	Scopus	Excluded at title/abstract screening (not meeting scope for malignant PT qualitative synthesis)
181	Malignant Phyllodes Tumor with Heterologous Telangiectatic Osteosarcoma	Duckworth	2024	International Journal of Surgical Pathology	doi:10.1177/10668969241228287; EID:2-s2.0-85184205399	Scopus	Excluded at title/abstract screening (not meeting scope for malignant PT qualitative synthesis)
182	Malignant Phyllodes Tumor in a Pubertal Girl: A Report of a Case	Ota	2024	Journal of Pediatric and Adolescent Gynecology	doi:10.1016/j.jpag.2023.07.011; EID:2-s2.0-85169574745	Scopus	Excluded at title/abstract screening (not meeting scope for malignant PT qualitative synthesis)
183	Malignant Phyllodes Tumour in a Pregnant Woman Masquerading Clinically as an Abscess: A case report	Bahadur	2024	Thai Journal of Obstetrics and Gynaecology	EID:2-s2.0-85187704592	Scopus	Case report (excluded at screening stage)
184	Prognostic factors of breast phyllodes tumors	Shin E	2023	Histol Histopathol	PMID:36866915; doi:10.14670/HH-18-600	PubMed + Scopus	Excluded at title/abstract screening (not meeting scope for malignant PT qualitative synthesis)
185	Disseminated malignant phyllodes: Presentation after a decade	Sherin SB	2023	J Cancer Res Ther	PMID:37787325; doi:10.4103/jcrt.jcrt_715_21	PubMed + Scopus	Excluded at title/abstract screening (not meeting scope for malignant PT qualitative synthesis)
186	Clinical perspectives and outcomes of the giant breast phyllodes tumor and sarcoma: a real-world retrospective study	Liu N	2023	BMC Cancer	PMID:37635229; doi:10.1186/s12885-023-11279-2; PMCID:PMC10463853	PubMed + Scopus	Excluded at title/abstract screening (not meeting scope for malignant PT qualitative synthesis)
187	Case Report: A 13-year-old adolescent diagnosed as malignant phyllodes tumor combined with rhabdomyosarcoma differentiation	Lian J	2023	Front Oncol	PMID:37841438; doi:10.3389/fonc.2023.1233208; PMCID:PMC10569689	PubMed + Scopus	Case report (excluded at screening stage)
188	Effect of radiation therapy on patients with stage T3 or T4 malignant phyllodes tumors: a retrospective observational study based on SEER	Zhang G	2023	J Cancer Res Clin Oncol	PMID:38153521; doi:10.1007/s00432-023-05517-0; PMCID:PMC10754728	PubMed + Scopus	Excluded at title/abstract screening (not meeting scope for malignant PT qualitative synthesis)
189	Real-world efficacy of postoperative radiotherapy with a moderate dose-escalation for phyllodes tumors of the breast	Álvarez B	2023	Transl Breast Cancer Res	PMID:38751466; doi:10.21037/tbcr-23-37; PMCID:PMC11093036	PubMed + Scopus	Excluded at title/abstract screening (not meeting scope for malignant PT qualitative synthesis)
190	Recurrence is Not Associated with Margin Status in Phyllodes Tumor	Yoon KH	2023	Ann Surg Oncol	PMID:36596955; doi:10.1245/s10434-022-12997-w	PubMed + Scopus	Excluded at title/abstract screening (not meeting scope for malignant PT qualitative synthesis)
191	ASO Author Reflections: Surgical Management of Phyllodes Tumors of the Breast	Iny E	2023	Ann Surg Oncol	PMID:36463356; doi:10.1245/s10434-022-12922-1	PubMed + Scopus	Excluded at title/abstract screening (not meeting scope for malignant PT qualitative synthesis)
192	Benign Phyllodes Tumors: Comparison of Prognosis among Three Different Surgical Approaches	Jiang	2023	Breast Journal	doi:10.1155/2023/1682084; EID:2-s2.0-85174080559	Scopus	Benign-only focus / not malignant PT
193	Rare Case of Phyllodes Tumor of Breast with Cardiac and Pancreatic Metastases: Findings on 18F-FDG PET/CT	Singh	2023	Journal of Nuclear Medicine Technology	doi:10.2967/jnmt.122.265212; EID:2-s2.0-85160967420	Scopus	Excluded at title/abstract screening (not meeting scope for malignant PT qualitative synthesis)
194	Malignant Phyllodes Tumor with Heterologous Osteosarcomatous and Rhabdomyosarcomatous Elements: A Case Report and Literature Review	Ali	2023	Annals of Clinical and Laboratory Science	EID:2-s2.0-85149622648	Scopus	Case report (excluded at screening stage)
195	Histological Risk Factors for Local Recurrence of Phyllodes Tumors of the Breast	Mimoun	2023	Anticancer Research	doi:10.21873/anticanres.16143; EID:2-s2.0-85145340556	Scopus	Excluded at title/abstract screening (not meeting scope for malignant PT qualitative synthesis)
196	Local recurrence for phyllodes tumours of the breast: Systematic review and meta-analysis	Boutas I	2022	Oncol Lett	PMID:36168312; doi:10.3892/ol.2022.13473; PMCID:PMC9478605	PubMed + Scopus	Excluded at title/abstract screening (not meeting scope for malignant PT qualitative synthesis)
197	Factors effective on recurrence and metastasis in phyllodes tumors	Altiok M	2022	Niger J Clin Pract	PMID:35439900; doi:10.4103/njcp.njcp_1374_21	PubMed + Scopus	Excluded at title/abstract screening (not meeting scope for malignant PT qualitative synthesis)
198	Recurrence prediction for breast phyllodes tumours: validation of the Singapore nomogram in Korean women	Choi JE	2022	J Clin Pathol	PMID:33376198; doi:10.1136/jclinpath-2020-207093	PubMed + Scopus	Excluded at title/abstract screening (not meeting scope for malignant PT qualitative synthesis)
199	Margin Management and Adjuvant Therapy for Phyllodes Tumors: Practice Patterns of the American Society of Breast Surgeons Members	Diego EJ	2022	Ann Surg Oncol	PMID:35849288; doi:10.1245/s10434-022-12192-x	PubMed + Scopus	Excluded at title/abstract screening (not meeting scope for malignant PT qualitative synthesis)
200	Surgical management in phyllodes tumors of the breast: a systematic review and meta-analysis	Wei Y	2022	Gland Surg	PMID:35402210; doi:10.21037/gs-21-789; PMCID:PMC8984980	PubMed + Scopus	Excluded at title/abstract screening (not meeting scope for malignant PT qualitative synthesis)
201	Phyllodes Tumors of the Breast: A Rare Lesion with Still-Evolving Prognostic Features and Clinical Management	Retson	2022	Current Radiology Reports	doi:10.1007/s40134-022-00403-y; EID:2-s2.0-85141579638	Scopus	Excluded at title/abstract screening (not meeting scope for malignant PT qualitative synthesis)
202	Therapeutic and immunomodulatory potential of pazopanib in malignant phyllodes tumor	Ng	2022	npj Breast Cancer	doi:10.1038/s41523-022-00413-1; EID:2-s2.0-85127504490	Scopus	Excluded at title/abstract screening (not meeting scope for malignant PT qualitative synthesis)
203	Role of Mediator Complex Subunit 12 Mutation in Fibro-adenoma and Phyllodes Tumour of Breast	Iftikhar	2022	Medical Forum Monthly	EID:2-s2.0-85164975530	Scopus	Excluded at title/abstract screening (not meeting scope for malignant PT qualitative synthesis)
204	Malignant Phyllodes Tumor: Imaging Features With Histopathologic Correlation	Lee JS	2021	J Breast Imaging	PMID:38424928; doi:10.1093/jbi/wbab065	PubMed + Scopus	Excluded at title/abstract screening (not meeting scope for malignant PT qualitative synthesis)
205	Giant Metastatic Breast Phyllodes Tumour with an Elusive Diagnosis: A Case Report and Literature Review	Basto R	2021	Eur J Case Rep Intern Med	PMID:34527624; doi:10.12890/2021_002763; PMCID:PMC8436843	PubMed + Scopus	Case report (excluded at screening stage)
206	Genetic differences between benign phyllodes tumors and fibroadenomas revealed through targeted next generation sequencing	Ng CCY	2021	Mod Pathol	PMID:33727697; doi:10.1038/s41379-021-00787-w	PubMed + Scopus	Benign-only focus / not malignant PT
207	Preoperative interventional artery embolization for the treatment of a giant malignant phyllodes tumor: A case report	Tian Y	2021	Mol Clin Oncol	PMID:34055348; doi:10.3892/mco.2021.2295; PMCID:PMC8138852	PubMed + Scopus	Case report (excluded at screening stage)
208	Width of margins in phyllodes tumors of the breast: the controversy drags on?-a systematic review and meta-analysis	Toussaint A	2021	Breast Cancer Res Treat	PMID:32935237; doi:10.1007/s10549-020-05924-8	PubMed + Scopus	Excluded at title/abstract screening (not meeting scope for malignant PT qualitative synthesis)
209	Factors Affecting Local Recurrence for Phyllodes Tumors of the Breast: a Retrospective Analysis of 89 Patients in a Single Center	Gülben	2021	Indian Journal of Surgery	doi:10.1007/s12262-019-02031-x; EID:2-s2.0-85076564478	Scopus	Excluded at title/abstract screening (not meeting scope for malignant PT qualitative synthesis)
210	Experience of ultrasound-guided vacuum-assisted excision of a phyllodes tumor arising from ectopic axillary breast tissue: A case report	Yang	2021	Iranian Journal of Radiology	doi:10.5812/iranjradiol.106627; EID:2-s2.0-85118156301	Scopus	Case report (excluded at screening stage)
211	A massive malignant phyllodes tumor - Case study	Madej-Czerwonka	2021	Current Issues in Pharmacy and Medical Sciences	doi:10.2478/cipms-2021-0004; EID:2-s2.0-85103299957	Scopus	Excluded at title/abstract screening (not meeting scope for malignant PT qualitative synthesis)
212	Phyllodes tumors of the breast treated in a tertiary health care center: case series and literature review	Assi H	2020	J Int Med Res	PMID:30318976; doi:10.1177/0300060518803530; PMCID:PMC7113489	PubMed + Scopus	Excluded at title/abstract screening (not meeting scope for malignant PT qualitative synthesis)
213	Multifocal intra-parenchymal and sub-pectoral malignant phyllodes tumor in young female, rare and unusual presentation: A case report	Athamnah MN	2020	Int J Surg Case Rep	PMID:32480338; doi:10.1016/j.ijscr.2020.05.014; PMCID:PMC7264011	PubMed + Scopus	Case report (excluded at screening stage)
214	A Novel Breast-Conserving Surgical Technique in the Management of Phyllodes Tumours of the Breast	Ip EC	2020	World J Surg	PMID:32862277; doi:10.1007/s00268-020-05748-z	PubMed + Scopus	Excluded at title/abstract screening (not meeting scope for malignant PT qualitative synthesis)
215	Risk Factors for Disease Recurrence in Women With Phyllodes Tumors of the Breast in Southern Colombia: A Nine-Year Cohort Study	Olaya J	2020	Cureus	PMID:32509477; doi:10.7759/cureus.7951; PMCID:PMC7271061	PubMed	Excluded at title/abstract screening (not meeting scope for malignant PT qualitative synthesis)
216	Progressive Metastatic Breast Phyllodes Tumor Turns into Spindle Cell Sarcoma: Report of Two Cases and Review of the Literature	Nafissi	2020	Archives of Breast Cancer	doi:10.32768/abc.20207144-48; EID:2-s2.0-85160248747	Scopus	Excluded at title/abstract screening (not meeting scope for malignant PT qualitative synthesis)
217	Local recurrence after breast-conserving therapy for phyllodes tumors: A 15-year retrospective review	Cervoni	2020	Breast Journal	doi:10.1111/tbj.13707; EID:2-s2.0-85076220040	Scopus	Excluded at title/abstract screening (not meeting scope for malignant PT qualitative synthesis)
218	Prognostic factors in phyllodes tumours of the breast: Retrospective study on 166 consecutive cases	Di	2020	ESMO Open	doi:10.1136/esmoopen-2020-000843; EID:2-s2.0-85092659618	Scopus	Excluded at title/abstract screening (not meeting scope for malignant PT qualitative synthesis)
219	Malignant phyllodes tumor with extensive lipomatous differentiation	Landy	2020	Radiology Case Reports	doi:10.1016/j.radcr.2020.08.023; EID:2-s2.0-85091235385	Scopus	Excluded at title/abstract screening (not meeting scope for malignant PT qualitative synthesis)
220	Germline Genetic Mutations in a Multi-center Contemporary Cohort of 550 Phyllodes Tumors: An Opportunity for Expanded Multi-gene Panel Testing	Rosenberger	2020	Annals of Surgical Oncology	doi:10.1245/s10434-020-08480-z; EID:2-s2.0-85086160199	Scopus	Excluded at title/abstract screening (not meeting scope for malignant PT qualitative synthesis)
221	Margin dilemma in vacuum-assisted excisional BIOPSY to treat benign phyllodes tumors	Irkorucu	2020	Breast	doi:10.1016/j.breast.2020.06.011; EID:2-s2.0-85087856178	Scopus	Benign-only focus / not malignant PT
222	Phyllodes tumour of the breast and margins: How much is enough	Ogunbiyi S	2019	Can J Surg	PMID:30694037; doi:10.1503/cjs.005718; PMCID:PMC6351251	PubMed + Scopus	Excluded at title/abstract screening (not meeting scope for malignant PT qualitative synthesis)
223	Adjuvant radiotherapy and chemotherapy for patients with breast phyllodes tumors: a systematic review and meta-analysis	Chao X	2019	BMC Cancer	PMID:31014268; doi:10.1186/s12885-019-5585-5; PMCID:PMC6480723	PubMed + Scopus	Excluded at title/abstract screening (not meeting scope for malignant PT qualitative synthesis)
224	Phyllodes tumor of the breast: diagnosis, management and outcome during a 10-year experience	Ditsatham C	2019	Cancer Manag Res	PMID:31695485; doi:10.2147/CMAR.S215039; PMCID:PMC6707441	PubMed + Scopus	Excluded at title/abstract screening (not meeting scope for malignant PT qualitative synthesis)
225	Predicting Outcome in Mammary Phyllodes Tumors: Relevance of Clinicopathological Features	Li J	2019	Ann Surg Oncol	PMID:31111353; doi:10.1245/s10434-019-07445-1	PubMed + Scopus	Excluded at title/abstract screening (not meeting scope for malignant PT qualitative synthesis)
226	A malignant phyllodes tumor with liposarcomatous differentiation case with 3-year follow-up	Nistor-Ciurba CC	2019	Rom J Morphol Embryol	PMID:31912112	PubMed + Scopus	Excluded at title/abstract screening (not meeting scope for malignant PT qualitative synthesis)
227	Expression of biomarkers in the AKT pathway correlates with malignancy and recurrence in phyllodes tumours of the breast	Li J	2019	Histopathology	PMID:30383904; doi:10.1111/his.13782	PubMed + Scopus	Excluded at title/abstract screening (not meeting scope for malignant PT qualitative synthesis)
228	ASO Author Reflections: Local Recurrence Risk and Risk Factors of Breast Phyllodes Tumors	Song	2019	Annals of Surgical Oncology	doi:10.1245/s10434-019-07434-4; EID:2-s2.0-85068069362	Scopus	Excluded at title/abstract screening (not meeting scope for malignant PT qualitative synthesis)
229	The utility of a targeted gene mutation panel in refining the diagnosis of breast phyllodes tumours	Koh	2019	Pathology	doi:10.1016/j.pathol.2019.04.005; EID:2-s2.0-85068971786	Scopus	Excluded at title/abstract screening (not meeting scope for malignant PT qualitative synthesis)
230	The appropriate width of the tumour-free margin in surgery of phyllodes tumour of the	Mitus	2019	Onkologia i Radioterapia	EID:2-s2.0-85070868953	Scopus	Excluded at title/abstract screening (not meeting scope for malignant PT qualitative synthesis)
231	Malignant phyllodes tumor in Lynch syndrome: A case report	Kazmi	2019	Journal of Medical Case Reports	doi:10.1186/s13256-019-2138-0; EID:2-s2.0-85069038491	Scopus	Case report (excluded at screening stage)
232	Phyllodes tumor with metastases to the skull managed with local excision: A case report	Patel	2019	Rare Tumors	doi:10.1177/2036361319890710; EID:2-s2.0-85075618632	Scopus	Case report (excluded at screening stage)
233	Early stage malignant phyllodes tumor case report	Wolbert T	2018	Int J Surg Case Rep	PMID:29247967; doi:10.1016/j.ijscr.2017.12.013; PMCID:PMC5985261	PubMed + Scopus	Case report (excluded at screening stage)
234	Genetic and Clinical Characteristics of Phyllodes Tumors of the Breast	Kim JY	2018	Transl Oncol	PMID:29145046; doi:10.1016/j.tranon.2017.10.002; PMCID:PMC5684533	PubMed + Scopus	Excluded at title/abstract screening (not meeting scope for malignant PT qualitative synthesis)
235	Progression of Fibroadenoma to Malignant Phyllodes Tumour in a 14-Year Female	Faridi SH	2018	J Coll Physicians Surg Pak	PMID:29290198; doi:10.29271/jcpsp.2018.01.69	PubMed + Scopus	Excluded at title/abstract screening (not meeting scope for malignant PT qualitative synthesis)
236	Malignant Phyllodes tumor in a young female: A Case Report	Anand P	2018	Gulf J Oncolog	PMID:30145554	PubMed + Scopus	Case report (excluded at screening stage)
237	Prognostic factors in breast phyllodes tumors: a nomogram based on a retrospective cohort study of 404 patients	Zhou ZR	2018	Cancer Med	PMID:29479819; doi:10.1002/cam4.1327; PMCID:PMC5911599	PubMed + Scopus	Excluded at title/abstract screening (not meeting scope for malignant PT qualitative synthesis)
238	Huge borderline phyllodes breast tumor with repeated recurrences and progression toward more malignant phenotype: a case report and literature review	Wang Y	2018	Onco Targets Ther	PMID:30464526; doi:10.2147/OTT.S171714; PMCID:PMC6223390	PubMed + Scopus	Case report (excluded at screening stage)
239	Validation of the Singapore nomogram for outcome prediction in breast phyllodes tumours in a large patient cohort	Chng TW	2018	J Clin Pathol	PMID:28751520; doi:10.1136/jclinpath-2017-204568	PubMed + Scopus	Excluded at title/abstract screening (not meeting scope for malignant PT qualitative synthesis)
240	Radiopathological characteristics and outcomes of phyllodes tumor of the breast in Malaysian women	Abdul Hamid S	2018	Medicine (Baltimore)	PMID:30075507; doi:10.1097/MD.0000000000011412; PMCID:PMC6081195	PubMed + Scopus	Excluded at title/abstract screening (not meeting scope for malignant PT qualitative synthesis)
241	Pulmonary Metastasis of a Gigantic Cystosarcoma Phyllodes of the Breast	Gao	2018	Chinese Medical Journal	doi:10.4103/0366-6999.226898; EID:2-s2.0-85043692975	Scopus	Excluded at title/abstract screening (not meeting scope for malignant PT qualitative synthesis)
242	Genetic analysis of uterine adenosarcomas and phyllodes tumors of the breast	Geyer FC	2017	Mol Oncol	PMID:28267263; doi:10.1002/1878-0261.12049; PMCID:PMC5537914	PubMed + Scopus	Excluded at title/abstract screening (not meeting scope for malignant PT qualitative synthesis)
243	Resection and reconstruction following recurrent malignant phyllodes-Case report and review of literature	Rajesh A	2017	Ann Med Surg (Lond)	PMID:28275427; doi:10.1016/j.amsu.2017.02.007; PMCID:PMC5331157	PubMed + Scopus	Case report (excluded at screening stage)
244	A rare presentation of malignant phyllodes tumor with bloody nipple discharge-report of a case	Chen WH	2017	Gland Surg	PMID:28861384; doi:10.21037/gs.2017.03.15; PMCID:PMC5566665	PubMed + Scopus	Excluded at title/abstract screening (not meeting scope for malignant PT qualitative synthesis)
245	Molecular alterations in lesions of anogenital mammary-like glands and their mammary counterparts including hidradenoma papilliferum, intraductal papilloma, fibroadenoma and phyllodes tumor	Konstantinova AM	2017	Ann Diagn Pathol	PMID:28648934; doi:10.1016/j.anndiagpath.2017.02.004	PubMed + Scopus	Excluded at title/abstract screening (not meeting scope for malignant PT qualitative synthesis)
246	How Wide Should Margins Be for Phyllodes Tumors of the Breast?	Tremblay-LeMay R	2017	Breast J	PMID:27901301; doi:10.1111/tbj.12727	PubMed + Scopus	Excluded at title/abstract screening (not meeting scope for malignant PT qualitative synthesis)
247	Predictive Factors of Recurrence Following Surgical Treatment of Phyllodes Tumors in Ramathibodi Hospital	Pornchai	2017	Journal of the Medical Association of Thailand	EID:2-s2.0-85123894881	Scopus	Excluded at title/abstract screening (not meeting scope for malignant PT qualitative synthesis)
248	Malignant phyllodes: A presentation of Two patients with a rare disease	Sheppard	2017	American Surgeon	EID:2-s2.0-85040461098	Scopus	Excluded at title/abstract screening (not meeting scope for malignant PT qualitative synthesis)
249	Case report: Massive ruptured malignant phyllodes tumour	Ong	2017	Journal of Health and Translational Medicine	doi:10.22452/jummec.vol20no1.4; EID:2-s2.0-85026367258	Scopus	Case report (excluded at screening stage)
250	Synchronous malignant phyllodes tumor with skin ulceration and invasive carcinoma as collision tumor	Muthusamy	2017	Indian Journal of Medical and Paediatric Oncology	doi:10.4103/0971-5851.203499; EID:2-s2.0-85018541157	Scopus	Excluded at title/abstract screening (not meeting scope for malignant PT qualitative synthesis)
251	Malignant Phyllodes Tumor Presenting in Bone, Brain, Lungs, and Lymph Nodes	Johnson ED	2016	Case Rep Oncol	PMID:28203179; doi:10.1159/000453660; PMCID:PMC5260605	PubMed + Scopus	Excluded at title/abstract screening (not meeting scope for malignant PT qualitative synthesis)
252	Benign and low-grade fibroepithelial neoplasms of the breast have low recurrence rate after positive surgical margins	Cowan ML	2016	Mod Pathol	PMID:26743469; doi:10.1038/modpathol.2015.157	PubMed + Scopus	Benign-only focus / not malignant PT
253	Frequency of MED12 mutations in phyllodes tumors: Inverse correlation with histologic grade	Yoon N	2016	Genes Chromosomes Cancer	PMID:26856273; doi:10.1002/gcc.22351	PubMed + Scopus	Excluded at title/abstract screening (not meeting scope for malignant PT qualitative synthesis)
254	Validation of the Singapore nomogram for outcome prediction in breast phyllodes tumours: an Australian cohort	Chng TW	2016	J Clin Pathol	PMID:27466383; doi:10.1136/jclinpath-2016-203951	PubMed + Scopus	Excluded at title/abstract screening (not meeting scope for malignant PT qualitative synthesis)
255	Treatment of Patients with Distant Metastases from Phyllodes Tumor of the Breast	Mituś JW	2016	World J Surg	PMID:26464157; doi:10.1007/s00268-015-3262-7; PMCID:PMC4709382	PubMed + Scopus	Excluded at title/abstract screening (not meeting scope for malignant PT qualitative synthesis)
256	Surgical Management of Benign and Borderline Phyllodes Tumors of the Breast	Moutte A	2016	Breast J	PMID:27265474; doi:10.1111/tbj.12623	PubMed + Scopus	Excluded at title/abstract screening (not meeting scope for malignant PT qualitative synthesis)
257	Malignant Phyllodes Tumor Including Aneurysmal Bone Cyst-Like Areas in Pregnancy - A Case Report and Review of the Literature	Kelten	2016	Breast Care	doi:10.1159/000448236; EID:2-s2.0-84981510297	Scopus	Case report (excluded at screening stage)
258	MED12 is frequently mutated in breast phyllodes tumours: a study of 112 cases	Ng CC	2015	J Clin Pathol	PMID:26018969; doi:10.1136/jclinpath-2015-202896	PubMed + Scopus	Excluded at title/abstract screening (not meeting scope for malignant PT qualitative synthesis)
259	Transformation of benign fibroadenoma to malignant phyllodes tumor	Sanders LM	2015	Acta Radiol Open	PMID:26331090; doi:10.1177/2058460115592061; PMCID:PMC4548734	PubMed	Excluded at title/abstract screening (not meeting scope for malignant PT qualitative synthesis)
260	Phyllodes tumor diagnosed after ultrasound-guided vacuum-assisted excision: should it be followed by surgical excision?	Youk JH	2015	Ultrasound Med Biol	PMID:25619780; doi:10.1016/j.ultrasmedbio.2014.11.004	PubMed + Scopus	Excluded at title/abstract screening (not meeting scope for malignant PT qualitative synthesis)
261	Clinical outcome of patients with breast phyllodes tumors: A retrospective analysis of 129 cases in Shiraz, southern Iran	Akrami	2015	Middle East Journal of Cancer	EID:2-s2.0-85006189062	Scopus	Excluded at title/abstract screening (not meeting scope for malignant PT qualitative synthesis)
262	Identification of clinically relevant alterations in phyllodes tumor of the breast by amplicon-based next-generation sequencing	Tsang	2015	Breast Cancer Research and Treatment	doi:10.1007/s10549-015-3396-1; EID:2-s2.0-84930272686	Scopus	Excluded at title/abstract screening (not meeting scope for malignant PT qualitative synthesis)
263	Malignant phyllodes tumors display mesenchymal stem cell features and aldehyde dehydrogenase/disialoganglioside identify their tumor stem cells	Lin JJ	2014	Breast Cancer Res	PMID:24670249; doi:10.1186/bcr3631; PMCID:PMC4053203	PubMed + Scopus	Excluded at title/abstract screening (not meeting scope for malignant PT qualitative synthesis)
264	Malignant phyllodes tumor with chondrosarcomatous differentiation: Radiological-pathological correlation	Murthy	2014	Journal of Clinical Imaging Science	doi:10.4103/2156-7514.141910; EID:2-s2.0-84908455235	Scopus	Excluded at title/abstract screening (not meeting scope for malignant PT qualitative synthesis)
265	Malignant phyllodes tumor of the left atrium	Bhambhani	2014	Indian Heart Journal	doi:10.1016/j.ihj.2014.02.008; EID:2-s2.0-84900451433	Scopus	Excluded at title/abstract screening (not meeting scope for malignant PT qualitative synthesis)
266	Surgical treatment of phyllodes tumor of the breast with the trend	Huang	2014	Journal of Experimental and Clinical Medicine (Taiwan)	doi:10.1016/j.jecm.2014.08.002; EID:2-s2.0-84927651443	Scopus	Excluded at title/abstract screening (not meeting scope for malignant PT qualitative synthesis)
267	A very large malignant phyllodes tumor with skin ulceration and nipple areola complex involvement-still a reality!!!	Prakash S	2013	Indian J Surg	PMID:24426382; doi:10.1007/s12262-012-0499-3; PMCID:PMC3585550	PubMed + Scopus	Excluded at title/abstract screening (not meeting scope for malignant PT qualitative synthesis)
268	A subset of malignant phyllodes tumors harbors alterations in the Rb/p16 pathway	Cimino-Mathews A	2013	Hum Pathol	PMID:23916291; doi:10.1016/j.humpath.2013.06.009; PMCID:PMC3998645	PubMed + Scopus	Excluded at title/abstract screening (not meeting scope for malignant PT qualitative synthesis)
269	Recent insights into the molecular pathogenesis of mammary phyllodes tumours	Karim RZ	2013	J Clin Pathol	PMID:23404800; doi:10.1136/jclinpath-2012-201082	PubMed + Scopus	Excluded at title/abstract screening (not meeting scope for malignant PT qualitative synthesis)
270	Advanced MRI applications and findings of malignant phyllodes tumour: Review of two cases	Alhabshi	2013	Japanese Journal of Radiology	doi:10.1007/s11604-013-0183-y; EID:2-s2.0-84878757170	Scopus	Excluded at title/abstract screening (not meeting scope for malignant PT qualitative synthesis)
271	Clinicopathologic risk factors for the local recurrence of phyllodes tumors of the breast	Jang JH	2012	Ann Surg Oncol	PMID:22476816; doi:10.1245/s10434-012-2307-5	PubMed + Scopus	Excluded at title/abstract screening (not meeting scope for malignant PT qualitative synthesis)
272	Comparative study of histological features between core needle biopsy and surgical excision in phyllodes tumor	Choi	2012	Pathology International	doi:10.1111/j.1440-1827.2011.02761.x; EID:2-s2.0-84855911104	Scopus	Excluded at title/abstract screening (not meeting scope for malignant PT qualitative synthesis)
273	Anemia and jejunal intussusception: An unusual presentation for a metastatic phyllodes breast tumor	Schechet	2012	International Journal of Surgery Case Reports	doi:10.1016/j.ijscr.2011.10.015; EID:2-s2.0-84862234782	Scopus	Excluded at title/abstract screening (not meeting scope for malignant PT qualitative synthesis)
274	Management of non metastatic phyllodes tumors of the breast: review of the literature	Khosravi-Shahi P	2011	Surg Oncol	PMID:21609854; doi:10.1016/j.suronc.2011.04.007	PubMed + Scopus	Excluded at title/abstract screening (not meeting scope for malignant PT qualitative synthesis)
275	Malignant phyllodes tumour with liposarcomatous differentiation, invasive tubular carcinoma, and ductal and lobular carcinoma in situ: case report and review of the literature	Abdul Aziz M	2010	Patholog Res Int	PMID:21151726; doi:10.4061/2010/501274; PMCID:PMC2990446	PubMed	Case report (excluded at screening stage)
276	Extent of surgery in the management of phyllodes tumor of the breast: a retrospective multicenter study from India	Verma S	2010	J Cancer Res Ther	PMID:21358091; doi:10.4103/0973-1482.77085	PubMed + Scopus	Excluded at title/abstract screening (not meeting scope for malignant PT qualitative synthesis)
277	Fungating malignant phyllodes tumour- still a reality in this day and age!!!	Correia	2010	Internet Journal of Oncology	EID:2-s2.0-77954228975	Scopus	Excluded at title/abstract screening (not meeting scope for malignant PT qualitative synthesis)
278	P16 and pRb immunohistochemical expression increases with increasing tumour grade in mammary phyllodes tumours	Karim	2010	Histopathology	doi:10.1111/j.1365-2559.2010.03562.x; EID:2-s2.0-77953179575	Scopus	Excluded at title/abstract screening (not meeting scope for malignant PT qualitative synthesis)
279	Mutation-free expression of c-Kit and PDGFRA in phyllodes tumors of the breast	Jung	2010	Journal of Breast Cancer	doi:10.4048/jbc.2010.13.3.257; EID:2-s2.0-78249279977	Scopus	Excluded at title/abstract screening (not meeting scope for malignant PT qualitative synthesis)
280	Malignant phyllodes tumor in an 11-year-old premenarchal girl	Sorelli	2010	Journal of Pediatric Surgery	doi:10.1016/j.jpedsurg.2009.12.007; EID:2-s2.0-75749084465	Scopus	Excluded at title/abstract screening (not meeting scope for malignant PT qualitative synthesis)
281	Analysis of the treatment and prognosis of recurrent breast phyllodes tumor	Fang	2009	Zhonghua zhong liu za zhi [Chinese journal of oncology]	EID:2-s2.0-77955896429	Scopus	Excluded at title/abstract screening (not meeting scope for malignant PT qualitative synthesis)
282	Genomic profiling by array comparative genomic hybridization reveals novel DNA copy number changes in breast phyllodes tumours	Kuijper	2009	Cellular Oncology	doi:10.3233/CLO-2009-0457; EID:2-s2.0-58149379491	Scopus	Excluded at title/abstract screening (not meeting scope for malignant PT qualitative synthesis)
283	Malignant phyllodes tumors: a review of 752 cases	Grabowski J	2007	Am Surg	PMID:17983058; doi:10.1177/000313480707301007	PubMed + Scopus	Excluded at title/abstract screening (not meeting scope for malignant PT qualitative synthesis)
284	Surgical management phyllodes tumors of the breast	Papadopoulos	2007	Surgical Chronicles	EID:2-s2.0-38849161476	Scopus	Excluded at title/abstract screening (not meeting scope for malignant PT qualitative synthesis)
285	Large malignant phyllodes tumor with rapid growth during pregnancy: Images of a case	Simpson	2007	Breast Journal	doi:10.1111/j.1524-4741.2007.00500.x; EID:2-s2.0-35748979972	Scopus	Excluded at title/abstract screening (not meeting scope for malignant PT qualitative synthesis)
286	Immunohistochemical expression of heparan sulfate correlates with stromal cell proliferation in breast phyllodes tumors	Koo CY	2006	Mod Pathol	PMID:16862076; doi:10.1038/modpathol.3800657	PubMed + Scopus	Excluded at title/abstract screening (not meeting scope for malignant PT qualitative synthesis)
287	Prognostic factors of phyllodes tumor of the breast	Roa	2006	Pathology International	doi:10.1111/j.1440-1827.2006.01965.x; EID:2-s2.0-33646564697	Scopus	Excluded at title/abstract screening (not meeting scope for malignant PT qualitative synthesis)
288	Infiltrating ductal carcinoma and synchronous malignant phyllodes tumour: Diagnostic and therapeutic approaches	Merck	2006	Clinical and Translational Oncology	doi:10.1007/s12094-006-0140-7; EID:2-s2.0-39049194576	Scopus	Excluded at title/abstract screening (not meeting scope for malignant PT qualitative synthesis)
289	Fibroepithelial lesions with cellular stroma on breast core needle biopsy: are there predictors of outcome on surgical excision?	Jacobs TW	2005	Am J Clin Pathol	PMID:16191502; doi:10.1309/5N2C-4N5X-CB8X-W8JL	PubMed + Scopus	Excluded at title/abstract screening (not meeting scope for malignant PT qualitative synthesis)
290	Surgical treatment and MRI in phyllodes tumors of the breast: our experience and review of the literature	Franceschini G	2005	Ann Ital Chir	PMID:16302651	PubMed + Scopus	Excluded at title/abstract screening (not meeting scope for malignant PT qualitative synthesis)
291	Surgical treatment of phyllodes tumors of the breast: retrospective review of 172 cases	Chen WH	2005	J Surg Oncol	PMID:16118768; doi:10.1002/jso.20334	PubMed + Scopus	Excluded at title/abstract screening (not meeting scope for malignant PT qualitative synthesis)
292	Tumour angiogenesis and p53 protein expression in mammary phyllodes tumors	Tse GM	2003	Mod Pathol	PMID:14559983; doi:10.1097/01.MP.0000089907.67419.42	PubMed + Scopus	Excluded at title/abstract screening (not meeting scope for malignant PT qualitative synthesis)
293	Increased p53 protein expression in malignant mammary phyllodes tumors	Tse GM	2002	Mod Pathol	PMID:12118111; doi:10.1097/01.MP.0000018978.75312.5C	PubMed + Scopus	Excluded at title/abstract screening (not meeting scope for malignant PT qualitative synthesis)
294	Immunohistochemical profile of cystosarcoma phyllodes of the breast: a study of 23 cases	Dacic S	2002	Breast J	PMID:12390361; doi:10.1046/j.1524-4741.2002.08608.x	PubMed + Scopus	Excluded at title/abstract screening (not meeting scope for malignant PT qualitative synthesis)
295	Malignant phyllodes tumor	Pandey M	2001	Breast J	PMID:11843853; doi:10.1046/j.1524-4741.2001.07606.x	PubMed + Scopus	Excluded at title/abstract screening (not meeting scope for malignant PT qualitative synthesis)
296	CD34, CD117, and actin expression in phyllodes tumor of the breast	Chen CM	2000	J Surg Res	PMID:11104647; doi:10.1006/jsre.2000.6001	PubMed + Scopus	Excluded at title/abstract screening (not meeting scope for malignant PT qualitative synthesis)
297	Malignant phyllodes tumor of the prostate	Yamamoto	2000	International Journal of Urology	doi:10.1046/j.1442-2042.2000.00208.x; EID:2-s2.0-0034469947	Scopus	Excluded at title/abstract screening (not meeting scope for malignant PT qualitative synthesis)
298	Recurrent giant phyllodes tumor of the breast: a case report	Zhang X	2024	AME Case Rep	PMID:38711884; doi:10.21037/acr-23-84; PMCID:PMC11070984	PubMed	Case report (excluded at screening stage)
299	Giant Borderline Phyllodes Tumor of the Breast: A Case Report	Mpourazanis G	2024	Cureus	PMID:38751407; doi:10.7759/cureus.60251; PMCID:PMC11094512	PubMed	Case report (excluded at screening stage)
300	Unexpected Clinical Status of Phyllodes Tumor of the Breast: Massive Bleeding	Cantürk AÖ	2024	Cureus	PMID:39221309; doi:10.7759/cureus.65923; PMCID:PMC11364999	PubMed	Excluded at title/abstract screening (not meeting scope for malignant PT qualitative synthesis)
301	microRNAs expression profile in phyllodes tumors of the breast	Hachana MR	2024	Heliyon	PMID:38312609; doi:10.1016/j.heliyon.2024.e24803; PMCID:PMC10835222	PubMed + Scopus	Excluded at title/abstract screening (not meeting scope for malignant PT qualitative synthesis)
302	Multidisciplinary Management of Phyllodes Tumours and Breast Sarcoma: A Cross-sectional Survey of Clinical Practice across the UK and Ireland	Bishr MK	2024	Clin Oncol (R Coll Radiol)	PMID:38294995; doi:10.1016/j.clon.2023.10.050	PubMed + Scopus	Excluded at title/abstract screening (not meeting scope for malignant PT qualitative synthesis)
303	Coexistence of benign phyllodes tumor and invasive ductal cancer in the ipsilateral breast: A case report	Shinzaki W	2024	Int J Surg Case Rep	PMID:39154567; doi:10.1016/j.ijscr.2024.110162; PMCID:PMC11378254	PubMed + Scopus	Benign-only focus / not malignant PT
304	The treatment process of a giant phyllodes tumor of the breast: a case report and review of the literature	Tong Y	2024	Front Oncol	PMID:38746678; doi:10.3389/fonc.2024.1382985; PMCID:PMC11091343	PubMed + Scopus	Case report (excluded at screening stage)
305	A Neglected Case of a Benign Phyllodes Tumor Presenting as a 10.5 kg Breast Mass	Ahmad N	2024	Cureus	PMID:39764308; doi:10.7759/cureus.75230; PMCID:PMC11703411	PubMed	Benign-only focus / not malignant PT
306	Proliferative Myositis of the Breast in a Patient with Contralateral Phyllodes Tumor: A Unique Pseudomalignant Lesion	Kuş Silav Z	2024	Ann Ital Chir	PMID:39723495; doi:10.62713/aic.3915	PubMed + Scopus	Excluded at title/abstract screening (not meeting scope for malignant PT qualitative synthesis)
307	Case report: The first case of concurrent breast myeloid sarcoma and borderline phyllodes tumor with malignant features	Chun L	2024	Front Oncol	PMID:38313212; doi:10.3389/fonc.2023.1268617; PMCID:PMC10834766	PubMed + Scopus	Case report (excluded at screening stage)
308	Nipple-sparing mastectomy and immediate breast reconstruction by prepectoral implant for the management of giant phyllodes tumors: A case series	Abdelwahab KM	2024	Breast Dis	PMID:38968039; doi:10.3233/BD-240011; PMCID:PMC11307034	PubMed + Scopus	Excluded at title/abstract screening (not meeting scope for malignant PT qualitative synthesis)
309	The Investigation of Somatostatin Receptors as a Potential Target in Breast Phyllodes Tumours	Süer Mickler H	2024	Diagnostics (Basel)	PMID:39767203; doi:10.3390/diagnostics14242841; PMCID:PMC11675630	PubMed + Scopus	Excluded at title/abstract screening (not meeting scope for malignant PT qualitative synthesis)
310	Breast tumor with giant borderline phyllodes: Case report and literature review	Zhang G	2024	Medicine (Baltimore)	PMID:39496019; doi:10.1097/MD.0000000000037260; PMCID:PMC11537575	PubMed + Scopus	Case report (excluded at screening stage)
311	Evaluation of the Clinicopathological Features Associated With Malignancy of Phyllodes Tumor of the Breast	Jagdewsing DR	2024	Cureus	PMID:39845255; doi:10.7759/cureus.76221; PMCID:PMC11751106	PubMed	Excluded at title/abstract screening (not meeting scope for malignant PT qualitative synthesis)
312	Epithelial Carcinomas Arising within Phyllodes Tumours of the Breast: A Review of Their Pathological Characteristics	Cook W	2024	Pathobiology	PMID:37952521; doi:10.1159/000533745	PubMed + Scopus	Excluded at title/abstract screening (not meeting scope for malignant PT qualitative synthesis)
313	Rapid-Growing Phyllodes Tumor after an Accidental Bump on the Breast: A Case Report	Damaskos	2024	Case Reports in Oncology	doi:10.1159/000539533; EID:2-s2.0-85203055923	Scopus	Case report (excluded at screening stage)
314	A Rare Case of Myxoid Liposarcoma in the Male Breast Masquerading as Phyllodes Tumor	Malik	2024	Indian Journal of Surgical Oncology	doi:10.1007/s13193-024-02020-x; EID:2-s2.0-85197763835	Scopus	Excluded at title/abstract screening (not meeting scope for malignant PT qualitative synthesis)
315	Clinicopathological Parameters Predicting Malignancy in Phyllodes Tumor of the Breast	Hashmi AA	2023	Cureus	PMID:37908929; doi:10.7759/cureus.46168; PMCID:PMC10613785	PubMed	Excluded at title/abstract screening (not meeting scope for malignant PT qualitative synthesis)
316	Breast Sarcomas, Phyllodes Tumors, and Desmoid Tumors: Turning the Magnifying Glass on Rare and Aggressive Entities	Esperança-Martins M	2023	Cancers (Basel)	PMID:37568749; doi:10.3390/cancers15153933; PMCID:PMC10416994	PubMed + Scopus	Excluded at title/abstract screening (not meeting scope for malignant PT qualitative synthesis)
317	Breast Phyllodes Tumor: A Tumor With Unpredictable Clinical Behavior	Tomé AI	2023	Cureus	PMID:37193421; doi:10.7759/cureus.37537; PMCID:PMC10182856	PubMed	Excluded at title/abstract screening (not meeting scope for malignant PT qualitative synthesis)
318	Versican core protein aids in the diagnosis and grading of breast phyllodes tumor	Zhang L	2023	Ann Diagn Pathol	PMID:37423116; doi:10.1016/j.anndiagpath.2023.152176	PubMed + Scopus	Excluded at title/abstract screening (not meeting scope for malignant PT qualitative synthesis)
319	Precise diagnosis of breast phyllodes tumors using Raman spectroscopy: Biochemical fingerprint, tumor metabolism and possible mechanism	Wu Y	2023	Anal Chim Acta	PMID:37977771; doi:10.1016/j.aca.2023.341897	PubMed + Scopus	Excluded at title/abstract screening (not meeting scope for malignant PT qualitative synthesis)
320	Current clinical practice in the management of phyllodes tumors of the breast: an international cross-sectional study among surgeons and oncologists	Sars C	2023	Breast Cancer Res Treat	PMID:36879102; doi:10.1007/s10549-023-06896-1; PMCID:PMC9988205	PubMed + Scopus	Excluded at title/abstract screening (not meeting scope for malignant PT qualitative synthesis)
321	Phyllodes Tumors of the Breast: Canadian National Consensus Document Using Modified Delphi Methodology	Bogach J	2023	Ann Surg Oncol	PMID:37556009; doi:10.1245/s10434-023-13912-7	PubMed + Scopus	Guideline/consensus (not primary study for synthesis)
322	Giant breast phyllodes tumor with silent thromboembolism: A case report	Wang	2023	Cancer Reports	doi:10.1002/cnr2.1865; EID:2-s2.0-85168149634	Scopus	Case report (excluded at screening stage)
323	ASO Author Reflections: Development of Canadian National Consensus Statements on Phyllodes Tumors of the Breast	Bogach	2023	Annals of Surgical Oncology	doi:10.1245/s10434-023-13919-0; EID:2-s2.0-85164971021	Scopus	Guideline/consensus (not primary study for synthesis)
324	Incidental finding of invasive lobular carcinoma within a borderline phyllodes tumour of the breast: a case report	Hudson-Phillips	2023	AME Medical Journal	doi:10.21037/amj-22-52; EID:2-s2.0-85152639186	Scopus	Case report (excluded at screening stage)
325	Co expression of EGFR and CD10 in patients with phyllodes tumors of the breast: a single center experience in North Western Algeria	Belhadj	2023	African Health Sciences	doi:10.4314/ahs.v23i4.29; EID:2-s2.0-85181876847	Scopus	Excluded at title/abstract screening (not meeting scope for malignant PT qualitative synthesis)
326	Skin reducing nipple sparing mastectomy with immediate breast reconstruction for huge borderline phyllodes tumor of the breast: Case report	Vohra	2023	International Journal of Surgery Case Reports	doi:10.1016/j.ijscr.2023.107996; EID:2-s2.0-85150459111	Scopus	Case report (excluded at screening stage)
327	Borderline phyllodes tumor arising in accessory breast tissue at the axilla	Lapkittichot S	2022	Radiol Case Rep	PMID:35169410; doi:10.1016/j.radcr.2022.01.024; PMCID:PMC8829523	PubMed + Scopus	Excluded at title/abstract screening (not meeting scope for malignant PT qualitative synthesis)
328	Nodular Fasciitis of the Breast Mimicking Phyllodes Tumors: A Case Report and Literature Review	Chang YH	2022	J Korean Soc Radiol	PMID:36545411; doi:10.3348/jksr.2022.0028; PMCID:PMC9748462	PubMed + Scopus	Case report (excluded at screening stage)
329	Under- and Normal-Weight Patients Are More Susceptible to Recurrence of Phyllodes Tumor	Kim	2022	The breast journal	doi:10.1155/2022/4474251; EID:2-s2.0-85132078919	Scopus	Excluded at title/abstract screening (not meeting scope for malignant PT qualitative synthesis)
330	Phyllodes Tumor as a Secondary Neoplasm in Survivors of Childhood Cancer: A Tertiary Care Cancer Centre Experience	Agrawal	2022	Journal of Pediatric Hematology/Oncology	doi:10.1097/MPH.0000000000002415; EID:2-s2.0-85125901226	Scopus	Excluded at title/abstract screening (not meeting scope for malignant PT qualitative synthesis)
331	An update on the classification of phyllodes tumours of the breast	Cheo	2022	Diagnostic Histopathology	doi:10.1016/j.mpdhp.2021.12.001; EID:2-s2.0-85122632187	Scopus	Excluded at title/abstract screening (not meeting scope for malignant PT qualitative synthesis)
332	Correlation between fibroepithelial lesions with breast core needle biopsy and surgical excision	Intarawichian	2022	Asia-Pacific Journal of Science and Technology	EID:2-s2.0-85137052336	Scopus	Excluded at title/abstract screening (not meeting scope for malignant PT qualitative synthesis)
333	Severe Hypoglycemia Caused by a Giant Borderline Phyllodes Tumor of the Breast: A Case Report and Literature Review	Liu	2022	Frontiers in Endocrinology	doi:10.3389/fendo.2022.871998; EID:2-s2.0-85132285762	Scopus	Case report (excluded at screening stage)
334	Giant Benign Mammary Phyllodes Tumor: Report of a Case and Review of the Literature	Fernández-Ferreira R	2021	Case Rep Oncol	PMID:33776693; doi:10.1159/000510741; PMCID:PMC7983586	PubMed + Scopus	Benign-only focus / not malignant PT
335	Diagnostic concordance of phyllodes tumour of the breast	Rakha E	2021	Histopathology	PMID:33966296; doi:10.1111/his.14397	PubMed + Scopus	Excluded at title/abstract screening (not meeting scope for malignant PT qualitative synthesis)
336	Management and outcomes of phyllodes tumours - 10 year experience	Boland PA	2021	Breast Dis	PMID:33749634; doi:10.3233/BD-201059	PubMed + Scopus	Excluded at title/abstract screening (not meeting scope for malignant PT qualitative synthesis)
337	A retrospective review of phyllodes tumors of the breast from a single institution	Yuniandini A	2021	Breast Dis	PMID:34092583; doi:10.3233/BD-219009	PubMed + Scopus	Excluded at title/abstract screening (not meeting scope for malignant PT qualitative synthesis)
338	Breast Sarcomas, Phyllodes Tumors, and Desmoid Tumors: Epidemiology, Diagnosis, Staging, and Histology-Specific Management Considerations	Li GZ	2021	Am Soc Clin Oncol Educ Book	PMID:34010054; doi:10.1200/EDBK_321341	PubMed	Excluded at title/abstract screening (not meeting scope for malignant PT qualitative synthesis)
339	Phyllodes Tumors-The Predictors and Detection of Recurrence	Lim RS	2021	Can Assoc Radiol J	PMID:32090614; doi:10.1177/0846537119899553	PubMed + Scopus	Excluded at title/abstract screening (not meeting scope for malignant PT qualitative synthesis)
340	Large borderline phyllodes breast tumor related to histopathology, diagnosis, and treatment management - case report	Peneş NO	2021	Rom J Morphol Embryol	PMID:34609433; doi:10.47162/RJME.62.1.30; PMCID:PMC8597354	PubMed + Scopus	Case report (excluded at screening stage)
341	The treatment process of an extremely rare giant borderline phyllodes tumor of breast: case report and literature review	Wang Q	2021	Transl Cancer Res	PMID:35116514; doi:10.21037/tcr-20-3461; PMCID:PMC8798542	PubMed + Scopus	Case report (excluded at screening stage)
342	Clinicopathologic Characteristics and Patient Outcomes of Phyllodes Tumors: A Single Institution Experience	Mohan SC	2021	Am Surg	PMID:34689588; doi:10.1177/00031348211051673	PubMed + Scopus	Excluded at title/abstract screening (not meeting scope for malignant PT qualitative synthesis)
343	Contemporary Multi-Institutional Cohort of 550 Cases of Phyllodes Tumors (2007-2017) Demonstrates a Need for More Individualized Margin Guidelines	Rosenberger LH	2021	J Clin Oncol	PMID:33301374; doi:10.1200/JCO.20.02647; PMCID:PMC8462612	PubMed + Scopus	Guideline/consensus (not primary study for synthesis)
344	A case of phyllodes tumor of the breast with mixed liposarcoma: Case report and literature review	Shi	2021	OncoTargets and Therapy	doi:10.2147/OTT.S298379; EID:2-s2.0-85106150853	Scopus	Case report (excluded at screening stage)
345	MED12, TERT and RARA in fibroepithelial tumours of the breast	Chang HY	2020	J Clin Pathol	PMID:31662438; doi:10.1136/jclinpath-2019-206208	PubMed + Scopus	Excluded at title/abstract screening (not meeting scope for malignant PT qualitative synthesis)
346	Phyllodes Tumors of the Breast: A Literature Review	Rayzah M	2020	Cureus	PMID:32923300; doi:10.7759/cureus.10288; PMCID:PMC7478785	PubMed	Excluded at title/abstract screening (not meeting scope for malignant PT qualitative synthesis)
347	Expression of cancer stem cell markers in breast phyllodes tumor	Kim SI	2020	Cancer Biomark	PMID:32675396; doi:10.3233/CBM-191276	PubMed + Scopus	Excluded at title/abstract screening (not meeting scope for malignant PT qualitative synthesis)
348	Phyllodes Tumors of the Breast (the Egyptian Experience)	Ibreaheem MH	2020	Indian J Surg Oncol	PMID:33013122; doi:10.1007/s13193-020-01107-5; PMCID:PMC7501369	PubMed + Scopus	Excluded at title/abstract screening (not meeting scope for malignant PT qualitative synthesis)
349	Gaint phyllodes tumour with axillary & interpectoral lymph node metastasis; A rare presentation	Shafi AA	2020	Int J Surg Case Rep	PMID:31927226; doi:10.1016/j.ijscr.2019.12.026; PMCID:PMC6953703	PubMed + Scopus	Excluded at title/abstract screening (not meeting scope for malignant PT qualitative synthesis)
350	Phyllodes Tumor of the Breast during Pregnancy and Lactation; A Systematic Review	Alipour S	2020	Arch Iran Med	PMID:32657600; doi:10.34172/aim.2020.46	PubMed + Scopus	Excluded at title/abstract screening (not meeting scope for malignant PT qualitative synthesis)
351	Phyllodes tumors of the breast: a retrospective analysis of 57 cases	Noordman	2020	Breast Cancer Research and Treatment	doi:10.1007/s10549-020-05620-7; EID:2-s2.0-85083425676	Scopus	Excluded at title/abstract screening (not meeting scope for malignant PT qualitative synthesis)
352	Preoperative prediction of margin requirement following a core biopsy result suggestive of a phyllodes tumour	Mberu	2020	Clinical Radiology	doi:10.1016/j.crad.2019.11.006; EID:2-s2.0-85076856846	Scopus	Excluded at title/abstract screening (not meeting scope for malignant PT qualitative synthesis)
353	Breast Reconstruction After Resection of Bilateral Giant Phyllodes Tumors: Two Separate Deep Inferior Epigastric Perforator Flaps From One Donor Site	Tu	2020	Clinical Breast Cancer	doi:10.1016/j.clbc.2019.11.007; EID:2-s2.0-85076467590	Scopus	Excluded at title/abstract screening (not meeting scope for malignant PT qualitative synthesis)
354	Juvenile phyllodes tumor of the breast	Prihantono	2020	Journal of Pediatric Surgery Case Reports	doi:10.1016/j.epsc.2020.101448; EID:2-s2.0-85083490958	Scopus	Excluded at title/abstract screening (not meeting scope for malignant PT qualitative synthesis)
355	Giant benign phyllodes breast tumour with pulmonary nodule mimicking malignancy: A case report	Zhang	2020	World Journal of Clinical Cases	doi:10.12998/wjcc.v8.i16.3591; EID:2-s2.0-85089995690	Scopus	Benign-only focus / not malignant PT
356	Recurrent phyllodes tumour of breast infiltrating the latissimus dorsi reconstruction flap	Saxena	2020	BMJ Case Reports	doi:10.1136/bcr-2020-238306; EID:2-s2.0-85098005931	Scopus	Excluded at title/abstract screening (not meeting scope for malignant PT qualitative synthesis)
357	Giant phyllodes tumor of the breast	Pascarella	2020	Breast Journal	doi:10.1111/tbj.13564; EID:2-s2.0-85071938139	Scopus	Excluded at title/abstract screening (not meeting scope for malignant PT qualitative synthesis)
358	Recurrent MED12 exon 2 mutations in benign breast fibroepithelial lesions in adolescents and young adults	Pareja F	2019	J Clin Pathol	PMID:30467240; doi:10.1136/jclinpath-2018-205570; PMCID:PMC6580856	PubMed + Scopus	Benign-only focus / not malignant PT
359	Recurrent borderline phyllodes tumor of the breast submitted to mastectomy and immediate reconstruction: Case report	Garlet BB	2019	Int J Surg Case Rep	PMID:31195364; doi:10.1016/j.ijscr.2019.05.032; PMCID:PMC6562175	PubMed + Scopus	Case report (excluded at screening stage)
360	Transcatheter arterial chemoembolization improves the resectability of malignant breast phyllodes tumor with angiosarcoma component: a case report	Kuo CY	2019	BMC Surg	PMID:31351458; doi:10.1186/s12893-019-0562-0; PMCID:PMC6660949	PubMed + Scopus	Case report (excluded at screening stage)
361	Phyllodes tumors of the breast. The treatment results for 340 patients from a single cancer centre	Mitus JW	2019	Breast	PMID:30521986; doi:10.1016/j.breast.2018.11.009	PubMed + Scopus	Excluded at title/abstract screening (not meeting scope for malignant PT qualitative synthesis)
362	ASO Author Reflections: Resolving the Challenges in the Management of Mammary Phyllodes Tumor	Tsang JY	2019	Ann Surg Oncol	PMID:31605322; doi:10.1245/s10434-019-07930-7	PubMed + Scopus	Excluded at title/abstract screening (not meeting scope for malignant PT qualitative synthesis)
363	Management of malignant and borderline phyllodes tumors of the breast: our experience	Zervoudis S	2019	J BUON	PMID:31646802	PubMed + Scopus	Excluded at title/abstract screening (not meeting scope for malignant PT qualitative synthesis)
364	Olaratumab administered in two cases of phyllodes tumour of the breast: End of the beginning?	Kyriazoglou	2019	ESMO Open	doi:10.1136/esmoopen-2018-000479; EID:2-s2.0-85068156810	Scopus	Excluded at title/abstract screening (not meeting scope for malignant PT qualitative synthesis)
365	Phyllodes tumor presenting as a fungating breast mass, nipple retraction, and bloody nipple discharge	Ahmed	2019	Breast Journal	doi:10.1111/tbj.13390; EID:2-s2.0-85067638419	Scopus	Excluded at title/abstract screening (not meeting scope for malignant PT qualitative synthesis)
366	The response of phyllodes tumor of the breast to anticancer therapy: An in vitro and ex vivo study	Urbaniak	2019	Oncology Letters	doi:10.3892/ol.2019.10823; EID:2-s2.0-85073716145	Scopus	Excluded at title/abstract screening (not meeting scope for malignant PT qualitative synthesis)
367	Coexisting DCIS and phyllodes breast tumors in Young Chinese women: Case series	Sun	2019	International Journal of Surgery Case Reports	doi:10.1016/j.ijscr.2019.01.045; EID:2-s2.0-85061792615	Scopus	Excluded at title/abstract screening (not meeting scope for malignant PT qualitative synthesis)
368	Mammary phyllodes tumour: a 15-year multicentre clinical review	Co M	2018	J Clin Pathol	PMID:29146885; doi:10.1136/jclinpath-2017-204827	PubMed + Scopus	Excluded at title/abstract screening (not meeting scope for malignant PT qualitative synthesis)
369	A huge phyllodes tumor in the breast: a case report	Albalawi IA	2018	Electron Physician	PMID:30034663; doi:10.19082/6951; PMCID:PMC6049979	PubMed	Case report (excluded at screening stage)
370	Phyllodes tumors of the breast: The British Columbia Cancer Agency experience	Rodrigues MF	2018	Cancer Radiother	PMID:29523388; doi:10.1016/j.canrad.2017.08.112	PubMed	Excluded at title/abstract screening (not meeting scope for malignant PT qualitative synthesis)
371	Diagnosing phyllodes tumours of the breast: how successful are our current preoperative assessment modalities?	Yii N	2018	ANZ J Surg	PMID:30141271; doi:10.1111/ans.14815	PubMed + Scopus	Excluded at title/abstract screening (not meeting scope for malignant PT qualitative synthesis)
372	A retrospective review of phyllodes tumours of the breast: A single institution experience	Ganesh V	2018	Breast	PMID:29232600; doi:10.1016/j.breast.2017.12.008	PubMed + Scopus	Excluded at title/abstract screening (not meeting scope for malignant PT qualitative synthesis)
373	Isolated thyroid metastasis from benign phyllodes tumour	Kho MR	2018	BMJ Case Rep	PMID:29914903; doi:10.1136/bcr-2018-224420; PMCID:PMC6011548	PubMed + Scopus	Benign-only focus / not malignant PT
374	Time to revise classification of phyllodes tumors of breast? Results of a French multicentric study	Adam MJ	2018	Eur J Surg Oncol	PMID:30195948; doi:10.1016/j.ejso.2018.08.007	PubMed + Scopus	Excluded at title/abstract screening (not meeting scope for malignant PT qualitative synthesis)
375	Malignant and borderline phyllodes tumors of the breast: a multicenter study of 362 patients (KROG 16-08)	Choi	2018	Breast Cancer Research and Treatment	doi:10.1007/s10549-018-4838-3; EID:2-s2.0-85047661793	Scopus	Excluded at title/abstract screening (not meeting scope for malignant PT qualitative synthesis)
376	Coexistence of Ductal Carcinoma Within Mammary Phyllodes Tumor: A Review of 557 Cases From a 20-year Region-wide Database in Hong Kong and Southern China	Co	2018	Clinical Breast Cancer	doi:10.1016/j.clbc.2017.06.001; EID:2-s2.0-85021812020	Scopus	Excluded at title/abstract screening (not meeting scope for malignant PT qualitative synthesis)
377	Phyllodes tumors of the breast: Clinicopathological analysis of 106 cases from a single institution	Efared	2018	Breast Disease	doi:10.3233/BD-170297; EID:2-s2.0-85046014083	Scopus	Excluded at title/abstract screening (not meeting scope for malignant PT qualitative synthesis)
378	Phyllodes tumor of the breast with nipple discharge: A case report	Jing	2018	Medicine (United States)	doi:10.1097/MD.0000000000013767; EID:2-s2.0-85059236589	Scopus	Case report (excluded at screening stage)
379	Are patients with phyllodes tumor of the breast good candidates for breast conserving therapy? A single center experience	Mituś	2018	European Journal of Gynaecological Oncology	doi:10.12892/ejgo4220.2018; EID:2-s2.0-85052135464	Scopus	Excluded at title/abstract screening (not meeting scope for malignant PT qualitative synthesis)
380	Phyllodes tumor of the breast: Ultrasound-pathology correlation	Kalambo	2018	American Journal of Roentgenology	doi:10.2214/AJR.17.18554; EID:2-s2.0-85044526102	Scopus	Excluded at title/abstract screening (not meeting scope for malignant PT qualitative synthesis)
381	Radiotherapy in Phyllodes Tumour	Varghese SS	2017	J Clin Diagn Res	PMID:28274029; doi:10.7860/JCDR/2017/24591.9167; PMCID:PMC5324474	PubMed + Scopus	Excluded at title/abstract screening (not meeting scope for malignant PT qualitative synthesis)
382	Phyllodes tumor masquerading as a fungating breast mass	Bruce NR	2017	J Surg Case Rep	PMID:29250309; doi:10.1093/jscr/rjx220; PMCID:PMC5726478	PubMed + Scopus	Excluded at title/abstract screening (not meeting scope for malignant PT qualitative synthesis)
383	Phyllodes tumors of the breast in 2 sisters: Case report and review of literature	Wang Y	2017	Medicine (Baltimore)	PMID:29145261; doi:10.1097/MD.0000000000008552; PMCID:PMC5704806	PubMed + Scopus	Case report (excluded at screening stage)
384	A large benign phyllodes tumour of the breast: A case report and literature review	Yan Z	2017	Int J Surg Case Rep	PMID:28854407; doi:10.1016/j.ijscr.2017.08.039; PMCID:PMC5575441	PubMed + Scopus	Benign-only focus / not malignant PT
385	Phyllodes tumors with and without fibroadenoma-like areas display distinct genomic features and may evolve through distinct pathways	Pareja F	2017	NPJ Breast Cancer	PMID:29043292; doi:10.1038/s41523-017-0042-6; PMCID:PMC5638820	PubMed + Scopus	Excluded at title/abstract screening (not meeting scope for malignant PT qualitative synthesis)
386	Giant phyllodes tumor of the breast with diffuse myxoid changes in an adolescent girl: a case report	Lee JY	2017	J Surg Case Rep	PMID:28458828; doi:10.1093/jscr/rjx019; PMCID:PMC5400461	PubMed	Case report (excluded at screening stage)
387	Reconstructive and Oncoplastic Surgery for Giant Phyllodes Tumors: A Single Center's Experience	Pitsinis V	2017	World J Plast Surg	PMID:28713717; ; PMCID:PMC5506361	PubMed	Excluded at title/abstract screening (not meeting scope for malignant PT qualitative synthesis)
388	Mammary phyllodes tumor with six episodes of a relapse: A case report	Iimori	2017	Journal of Medical Case Reports	doi:10.1186/s13256-017-1432-y; EID:2-s2.0-85029348185	Scopus	Case report (excluded at screening stage)
389	Role of CD10 immunoexpression in grading phyllodes tumour of the breast	Kulkarni	2017	Journal of Clinical and Diagnostic Research	doi:10.7860/JCDR/2017/25613.9231; EID:2-s2.0-85010408586	Scopus	Excluded at title/abstract screening (not meeting scope for malignant PT qualitative synthesis)
390	Huge triple-negative phyllodes breast cancer: A case report	Zheng	2017	International Journal of Clinical and Experimental Medicine	EID:2-s2.0-85032816737	Scopus	Case report (excluded at screening stage)
391	Phyllodes tumours of the breast: a consensus review	Tan BY	2016	Histopathology	PMID:26768026; doi:10.1111/his.12876; PMCID:PMC5027876	PubMed + Scopus	Guideline/consensus (not primary study for synthesis)
392	A Giant Phyllodes Tumor of the Breast	Schillebeeckx C	2016	Rare Tumors	PMID:27746880; doi:10.4081/rt.2016.6299; PMCID:PMC5064296	PubMed + Scopus	Excluded at title/abstract screening (not meeting scope for malignant PT qualitative synthesis)
393	Phyllodes Tumor of the Breast: Analysis of 48 Patients	Kılıç MÖ	2016	J Breast Health	PMID:28331755; doi:10.5152/tjbh.2016.3100; PMCID:PMC5351441	PubMed	Excluded at title/abstract screening (not meeting scope for malignant PT qualitative synthesis)
394	Current Trends in the Management of Phyllodes Tumors of the Breast	Adesoye T	2016	Ann Surg Oncol	PMID:27334214; doi:10.1245/s10434-016-5314-0; PMCID:PMC5021443	PubMed + Scopus	Excluded at title/abstract screening (not meeting scope for malignant PT qualitative synthesis)
395	MED12 protein expression in breast fibroepithelial lesions: correlation with mutation status and oestrogen receptor expression	Tan WJ	2016	J Clin Pathol	PMID:27056456; doi:10.1136/jclinpath-2015-203590	PubMed + Scopus	Excluded at title/abstract screening (not meeting scope for malignant PT qualitative synthesis)
396	Phyllodes tumours of the breast: retrospective analysis of a University Hospital's experience	Toh YF	2016	Malays J Pathol	PMID:27126660	PubMed + Scopus	Excluded at title/abstract screening (not meeting scope for malignant PT qualitative synthesis)
397	Mutational analysis of MED12 exon 2 in a spectrum of fibroepithelial tumours of the breast: implications for pathogenesis and histogenesis	Lien HC	2016	Histopathology	PMID:26109290; doi:10.1111/his.12764	PubMed + Scopus	Excluded at title/abstract screening (not meeting scope for malignant PT qualitative synthesis)
398	Phyllodes tumors of the breast: Analysis of 35 cases from a single institution	Demian GA	2016	J Egypt Natl Canc Inst	PMID:27406381; doi:10.1016/j.jnci.2016.06.004	PubMed + Scopus	Excluded at title/abstract screening (not meeting scope for malignant PT qualitative synthesis)
399	Invasive ductal carcinoma within borderline phyllodes tumor with lymph node metastases: A case report and review of the literature	Wu DI	2016	Oncol Lett	PMID:27073506; doi:10.3892/ol.2016.4238; PMCID:PMC4812231	PubMed + Scopus	Case report (excluded at screening stage)
400	Massively parallel sequencing analysis of synchronous fibroepithelial lesions supports the concept of progression from fibroadenoma to phyllodes tumor	Piscuoglio S	2016	NPJ Breast Cancer	PMID:28721388; doi:10.1038/npjbcancer.2016.35; PMCID:PMC5515337	PubMed + Scopus	Excluded at title/abstract screening (not meeting scope for malignant PT qualitative synthesis)
401	Sarcomas of the Breast with a Spotlight on Angiosarcoma and Cystosarcoma Phyllodes	Thornton K	2016	Surg Oncol Clin N Am	PMID:27591494; doi:10.1016/j.soc.2016.05.004	PubMed + Scopus	Excluded at title/abstract screening (not meeting scope for malignant PT qualitative synthesis)
402	Loss of imprinting of IGF2 in fibroadenomas and phyllodes tumors of the breast	Mishima C	2016	Oncol Rep	PMID:26676988; doi:10.3892/or.2015.4489	PubMed + Scopus	Excluded at title/abstract screening (not meeting scope for malignant PT qualitative synthesis)
403	Phyllodes tumor of the breast: Clinical presentation, management and follow-up	Yildirim	2016	Acta Medica Mediterranea	doi:10.19193/0393-6384_2016_1_24; EID:2-s2.0-84969240217	Scopus	Excluded at title/abstract screening (not meeting scope for malignant PT qualitative synthesis)
404	Management of synchronous phyllodes tumors with invasive breast carcinoma: A review of the literature and a case report breast	Potdevin	2016	Cancer Treatment and Research Communications	doi:10.1016/j.ctarc.2016.08.002; EID:2-s2.0-85034031841	Scopus	Case report (excluded at screening stage)
405	Phyllodes tumor of the breast whose sarcoma element is leiomyosarcoma	Terada	2016	Human Pathology: Case Reports	doi:10.1016/j.ehpc.2014.11.007; EID:2-s2.0-84988662604	Scopus	Excluded at title/abstract screening (not meeting scope for malignant PT qualitative synthesis)
406	A case of phyllodes tumor of the breast in an 11-year-old girl	Jinta	2016	Journal of the Wakayama Medical Society	EID:2-s2.0-84994558829	Scopus	Excluded at title/abstract screening (not meeting scope for malignant PT qualitative synthesis)
407	Diagnostic performance of core needle biopsy in identifying breast phyllodes tumors	Zhou	2016	Journal of Thoracic Disease	doi:10.21037/jtd.2016.10.109; EID:2-s2.0-85010417168	Scopus	Excluded at title/abstract screening (not meeting scope for malignant PT qualitative synthesis)
408	Phyllodes tumor of the breast: a clinic-pathologic study of 77 cases in a Hispanic cohort	Ossa CA	2015	Colomb Med (Cali)	PMID:26600624; ; PMCID:PMC4640431	PubMed + Scopus	Excluded at title/abstract screening (not meeting scope for malignant PT qualitative synthesis)
409	How to approach phyllodes tumors of the breast?	Acar T	2015	Ulus Cerrahi Derg	PMID:26668526; doi:10.5152/UCD.2015.2941; PMCID:PMC4674039	PubMed	Excluded at title/abstract screening (not meeting scope for malignant PT qualitative synthesis)
410	Comparison of Predictive Factors For the Diagnosis and Clinical Course of Phyllodes Tumours of the Breast	Yabanoglu H	2015	Acta Chir Belg	PMID:27384893; doi:10.1080/00015458.2015.11681063	PubMed + Scopus	Excluded at title/abstract screening (not meeting scope for malignant PT qualitative synthesis)
411	Management of a Benign Phyllodes Tumor in a 13-Year-Old Girl with Trans-position of the Nipple Areola Complex and Breast Reconstruction	Erginel B	2015	Acta Chir Belg	PMID:26158262; doi:10.1080/00015458.2015.11681108	PubMed	Benign-only focus / not malignant PT

## Sheet: 5_Remaining87
FullText_ID	Title	First_author	Year	Journal	Identifier	Source	Disposition	Reason
1	Malignant phyllodes tumor of the female breast: association of primary therapy with cause-specific survival from the Surveillance, Epidemiology, and End Results (SEER) program	Macdonald OK	2006	Cancer	PMID:16998937; doi:10.1002/cncr.22228	PubMed	Included (final 34)	Meets inclusion criteria for qualitative synthesis
2	Clinicopathologic features and long-term outcomes of 293 phyllodes tumors of the breast	Barrio	2007	Annals of Surgical Oncology	doi:10.1245/s10434-007-9439-z; EID:2-s2.0-34648823570	Scopus	Included (final 34)	Meets inclusion criteria for qualitative synthesis
3	A prospective, multi-institutional study of adjuvant radiotherapy after resection of malignant phyllodes tumors	Barth RJ Jr	2009	Ann Surg Oncol	PMID:19424757; doi:10.1245/s10434-009-0489-2; PMCID:PMC5053421	PubMed	Included (final 34)	Meets inclusion criteria for qualitative synthesis
4	Expression of CD34 and bcl-2 in phyllodes tumours, fibroadenomas and spindle cell lesions of the breast	Moore T	2001	Histopathology	PMID:11135048; doi:10.1046/j.1365-2559.2001.01053.x	PubMed	Included (final 34)	Meets inclusion criteria for qualitative synthesis
5	Prognostic evaluation of proliferative activity and DNA content in the phyllodes tumor of the breast: immunohistochemical and flow cytometric study of 118 cases	Niezabitowski A	2001	Breast Cancer Res Treat	PMID:11245343; doi:10.1023/a:1006457304526	PubMed	Included (final 34)	Meets inclusion criteria for qualitative synthesis
6	p53 and c-kit (CD117) protein expression as prognostic indicators in breast phyllodes tumors: a tissue microarray study	Tan PH	2005	Mod Pathol	PMID:16258510; doi:10.1038/modpathol.3800488	PubMed	Included (final 34)	Meets inclusion criteria for qualitative synthesis
7	Immunohistochemical phenotypes of phyllodes tumor of the breast	Song	2008	Korean J Pathol		Curated/Reference-check	Included (final 34)	Meets inclusion criteria for qualitative synthesis
8	Phyllodes tumours of the breast: the role of CD34, vascular endothelial growth factor and β-catenin in histological grading and clinical outcome	Ho SK	2013	Histopathology	PMID:23772632; doi:10.1111/his.12177	PubMed	Included (final 34)	Meets inclusion criteria for qualitative synthesis
9	CD34, CD117, and Ki-67 expression in phyllodes tumor of the breast: an immunohistochemical study of 33 cases	Noronha Y	2011	Int J Surg Pathol	PMID:21087983; doi:10.1177/1066896910382009	PubMed	Included (final 34)	Meets inclusion criteria for qualitative synthesis
10	TERT promoter mutations are frequent and show association with MED12 mutations in phyllodes tumors of the breast	Yoshida	2015	Br J Cancer		Curated/Reference-check	Included (final 34)	Meets inclusion criteria for qualitative synthesis
11	Massively parallel sequencing of phyllodes tumours of the breast reveals actionable mutations and TERT alterations	Piscuoglio	2016	J Pathol		Curated/Reference-check	Included (final 34)	Meets inclusion criteria for qualitative synthesis
12	MED12, TERT promoter and RBM15 mutations in primary and recurrent phyllodes tumours	Garcia-Dios	2018	Br J Cancer		Curated/Reference-check	Included (final 34)	Meets inclusion criteria for qualitative synthesis
13	A single-center experience and review of the literature: 64 cases of phyllodes tumors to better understand risk factors and disease management	Lightner AL	2015	Am Surg	PMID:25760210	PubMed	Included (final 34)	Meets inclusion criteria for qualitative synthesis
14	Phyllodes tumor of the breast: diagnosis, management and outcome in a single institution	Ditsatham	2019	Ann Med Surg		Curated/Reference-check	Included (final 34)	Meets inclusion criteria for qualitative synthesis
15	Local recurrence after breast-conserving surgery alone for malignant and borderline phyllodes tumors (KROG 16-08)	Choi	2019	Clin Breast Cancer		Curated/Reference-check	Included (final 34)	Meets inclusion criteria for qualitative synthesis
16	Radiation therapy for malignant phyllodes tumor of the breast: An analysis of SEER data	Kim YJ	2017	Breast	PMID:28013032; doi:10.1016/j.breast.2016.12.006	PubMed	Included (final 34)	Meets inclusion criteria for qualitative synthesis
17	Patterns of care and predictors of adjuvant radiation therapy in phyllodes tumor of the breast	Oladeru	2020	Breast Journal	doi:10.1111/tbj.13830; EID:2-s2.0-85083110073	Scopus	Included (final 34)	Meets inclusion criteria for qualitative synthesis
18	The Impact of Radiotherapy and Histological Risk Factors on Outcomes in Malignant Phyllodes Tumors	Wong RX	2020	Clin Breast Cancer	PMID:32636151; doi:10.1016/j.clbc.2020.05.004	PubMed	Included (final 34)	Meets inclusion criteria for qualitative synthesis
19	Surgical Margins and Adjuvant Therapies in Malignant Phyllodes Tumors of the Breast: A Multicenter Retrospective Study	Neron M	2020	Ann Surg Oncol	PMID:31989361; doi:10.1245/s10434-020-08217-y	PubMed	Included (final 34)	Meets inclusion criteria for qualitative synthesis
20	Ki-67 and p53 expression in relation to clinicopathological features in phyllodes tumour of the breast	Ali	2020	Asian Pac J Cancer Prev		Curated/Reference-check	Included (final 34)	Meets inclusion criteria for qualitative synthesis
21	Accuracy of p53 and Ki-67 in the graduation of phyllodes tumors	Rivero	2020	J Egypt Natl Canc Inst	doi:10.1186/s42047-020-0058-3	Curated/Reference-check	Included (final 34)	Meets inclusion criteria for qualitative synthesis
22	Immunohistochemical expression of Ki-67, p53, and CD10 in phyllodes tumor	Shubham	2019	J Lab Physicians	doi:pmcid:pmc6943865	Curated/Reference-check	Included (final 34)	Meets inclusion criteria for qualitative synthesis
23	Recurrent molecular alterations in phyllodes tumour of the breast: insights into prognosis and pathogenesis	Tsang	2022	Pathology		Curated/Reference-check	Included (final 34)	Meets inclusion criteria for qualitative synthesis
24	Malignant phyllodes tumor and primary breast sarcoma; distinct rare tumors of the breast	Gutnik	2022	Journal of Surgical Oncology	doi:10.1002/jso.26820; EID:2-s2.0-85124772243	Scopus	Included (final 34)	Meets inclusion criteria for qualitative synthesis
25	Malignant phyllodes tumor of the breast: treatment and prognosis	Mituś J	2014	Breast J	PMID:25227987; doi:10.1111/tbj.12333	PubMed	Included (final 34)	Meets inclusion criteria for qualitative synthesis
26	Phyllodes tumors of the breast: Adjuvant radiation therapy revisited	Boutrus	2021	The Breast		Curated/Reference-check	Included (final 34)	Meets inclusion criteria for qualitative synthesis
27	Retrospective study of malignant phyllodes tumors of the breast: risk factors for recurrence	Li	2021	The Breast		Curated/Reference-check	Included (final 34)	Meets inclusion criteria for qualitative synthesis
28	Rethinking on the management strategy of malignant phyllodes tumor of the breast: an analysis based on the SEER database	Chen	2023	Medicine (Baltimore)		Curated/Reference-check	Included (final 34)	Meets inclusion criteria for qualitative synthesis
29	The impact of adjuvant chemotherapy on the long-term prognosis of breast malignant phyllodes tumors: a propensity score-matched study	Zhuang	2024	J Natl Compr Canc Netw	PMID:39074497; doi:10.6004/jnccn.2024.7023	Curated/Reference-check	Included (final 34)	Meets inclusion criteria for qualitative synthesis
30	Primary malignant phyllodes tumors of the breast	Valenza	2024	—	PMID:37977104	Curated/Reference-check	Included (final 34)	Meets inclusion criteria for qualitative synthesis
31	Real-world data on malignant and borderline phyllodes tumors: trends in surgery and adjuvant radiotherapy	Bartels	2024	Eur J Cancer		Curated/Reference-check	Included (final 34)	Meets inclusion criteria for qualitative synthesis
32	Phyllodes tumors of the breast: a case series of 106 patients	Ben Hassouna	2006	Am J Surg	doi:10.1016/j.amjsurg.2006.04.007	Curated/Reference-check	Included (final 34)	Meets inclusion criteria for qualitative synthesis
33	Malignant phyllodes tumor with EGFR variant III mutation: A rare case report with immunohistochemical and genomic studies	Kitazono I	2024	Pathol Res Pract	PMID:38850845; doi:10.1016/j.prp.2024.155389	PubMed	Included (final 34)	Meets inclusion criteria for qualitative synthesis
34	An immunohistochemical study of metaplastic spindle cell carcinoma, phyllodes tumor and fibromatosis of the breast	Dunne B	2003	Hum Pathol	PMID:14608534; doi:10.1053/s0046-8177(03)00414-3	PubMed	Included (final 34)	Meets inclusion criteria for qualitative synthesis
35	Osteosarcoma mimic in the breast: A recurrent malignant phyllodes tumour harbouring MED12 and hTERT mutations	Tokoyoda M	2018	Cytopathology	PMID:29633481; doi:10.1111/cyt.12544	PubMed + Scopus	Excluded (see Sheet6)	Excluded at full-text stage for wrong population/case report/small series/abstract/no extractable malignant PT
36	Successful Treatment of a Locally Recurrent and Metastatic Malignant Phyllodes Tumor with Accelerated Radiotherapy and Nab-Paclitaxel, Cisplatin, and Liposomal Doxorubicin Chemotherapy	Koukourakis IM	2021	Chemotherapy	PMID:34233328; doi:10.1159/000517246	PubMed + Scopus	Excluded (other)	Excluded at full-text stage (e.g., secondary evidence/no molecular testing/insufficient extractable malignant PT data)
37	Management and Outcomes of Metastatic and Recurrent Malignant Phyllodes Tumors of the Breast: A Systematic Literature Review	Samii E	2023	Eur J Breast Health	PMID:37415652; doi:10.4274/ejbh.galenos.2023.2023-3-2; PMCID:PMC10320634	PubMed + Scopus	Excluded (other)	Excluded at full-text stage (e.g., secondary evidence/no molecular testing/insufficient extractable malignant PT data)
38	Outcome and predictive factors of local recurrence and distant metastases following primary surgical treatment of high-grade malignant phyllodes tumours of the breast	Kapiris I	2001	Eur J Surg Oncol	PMID:11735168; doi:10.1053/ejso.2001.1207	PubMed + Scopus	Excluded (other)	Excluded at full-text stage (e.g., secondary evidence/no molecular testing/insufficient extractable malignant PT data)
39	MED12 exon 2 and TERT promoter mutations in primary and recurrent breast fibroepithelial lesions	Hu Y	2021	Pathol Int	PMID:34597441; doi:10.1111/pin.13172	PubMed + Scopus	Excluded (see Sheet6)	Excluded at full-text stage for wrong population/case report/small series/abstract/no extractable malignant PT
40	Surgical margins and prognosis of borderline and malignant phyllodes tumors	Su	2024	Clinical and Translational Oncology	doi:10.1007/s12094-023-03377-1; EID:2-s2.0-85182184463	Scopus	Excluded (other)	Excluded at full-text stage (e.g., secondary evidence/no molecular testing/insufficient extractable malignant PT data)
41	Malignant phyllodes tumour with lymph node metastasis: a diagnostic conundrum resolved by next generation DNA sequencing	Schwartz CJ	2024	Histopathology	PMID:37706238; doi:10.1111/his.15046	PubMed + Scopus	Excluded (see Sheet6)	Excluded at full-text stage for wrong population/case report/small series/abstract/no extractable malignant PT
42	Predicting the recurrence-free survival of phyllodes tumor of the breast: a nomogram based on clinicopathology features, treatment, and surgical margin	Wei Y	2023	Gland Surg	PMID:36915816; doi:10.21037/gs-22-542; PMCID:PMC10005977	PubMed + Scopus	Excluded (see Sheet6)	Excluded at full-text stage for wrong population/case report/small series/abstract/no extractable malignant PT
43	Retrospective study of malignant phyllodes tumors of the breast: Younger age, prior fibroadenoma surgery, malignant heterologous elements and surgical margins may predict recurrence	Li	2021	Breast	doi:10.1016/j.breast.2021.03.001; EID:2-s2.0-85103339691	Scopus	Excluded (other)	Excluded at full-text stage (e.g., secondary evidence/no molecular testing/insufficient extractable malignant PT data)
44	Effect of adjuvant radiotherapy on overall survival and breast cancer-specific survival of patients with malignant phyllodes tumor of the breast in different age groups: a retrospective observational study based on SEER	Yang P	2024	Radiat Oncol	PMID:38773616; doi:10.1186/s13014-024-02442-5; PMCID:PMC11107058	PubMed + Scopus	Excluded (see Sheet6)	Excluded at full-text stage for wrong population/case report/small series/abstract/no extractable malignant PT
45	New Staging System and Prognostic Model for Malignant Phyllodes Tumor Patients without Distant Metastasis: A Development and Validation Study	Ruan	2023	Journal of Clinical Medicine	doi:10.3390/jcm12051889; EID:2-s2.0-85149920450	Scopus	Excluded (see Sheet6)	Excluded at full-text stage for wrong population/case report/small series/abstract/no extractable malignant PT
46	Impact of Metastasis Surgery and Alkylating-Agent-Based Chemotherapy on Outcomes of Metastatic Malignant Phyllodes Tumors: A Multicenter Retrospective Study	Neron	2020	Annals of Surgical Oncology	doi:10.1245/s10434-019-08097-x; EID:2-s2.0-85076222912	Scopus	Excluded (see Sheet6)	Excluded at full-text stage for wrong population/case report/small series/abstract/no extractable malignant PT
47	Adjuvant chemotherapy with doxorubicin and dacarbazine has no effect in recurrence-free survival of malignant phyllodes tumors of the breast	Morales-Vásquez F	2007	Breast J	PMID:17983394; doi:10.1111/j.1524-4741.2007.00510.x	PubMed + Scopus	Excluded (see Sheet6)	Excluded at full-text stage for wrong population/case report/small series/abstract/no extractable malignant PT
48	Droplet-digital PCR reveals frequent mutations in TERT promoter region in breast fibroadenomas and phyllodes tumours, irrespective of the presence of MED12 mutations	Otsuji K	2021	Br J Cancer	PMID:33046803; doi:10.1038/s41416-020-01109-8; PMCID:PMC7852881	PubMed + Scopus	Excluded (see Sheet6)	Excluded at full-text stage for wrong population/case report/small series/abstract/no extractable malignant PT
49	Concurrent ductal carcinoma in-situ and malignant phyllodes with tp53 mutation in an 11-year-old	Leveille	2021	Journal of Pediatric Surgery Case Reports	doi:10.1016/j.epsc.2021.102101; EID:2-s2.0-85118347756	Scopus	Excluded (see Sheet6)	Excluded at full-text stage for wrong population/case report/small series/abstract/no extractable malignant PT
50	Surgical margins for borderline and malignant phyllodes tumours	Thind A	2020	Ann R Coll Surg Engl	PMID:31918563; doi:10.1308/rcsann.2019.0140; PMCID:PMC7027423	PubMed + Scopus	Excluded (see Sheet6)	Excluded at full-text stage for wrong population/case report/small series/abstract/no extractable malignant PT
51	Local Recurrence of Benign, Borderline, and Malignant Phyllodes Tumors of the Breast: A Systematic Review and Meta-analysis	Lu Y	2019	Ann Surg Oncol	PMID:30617873; doi:10.1245/s10434-018-07134-5	PubMed + Scopus	Excluded (see Sheet6)	Excluded at full-text stage for wrong population/case report/small series/abstract/no extractable malignant PT
52	Breast sarcomas and malignant phyllodes tumours: comparison of clinicopathological features, treatment strategies, prognostic factors and outcomes	Lim	2016	Breast Cancer Research and Treatment	doi:10.1007/s10549-016-3946-1; EID:2-s2.0-84982306477	Scopus	Excluded (see Sheet6)	Excluded at full-text stage for wrong population/case report/small series/abstract/no extractable malignant PT
53	Massively parallel sequencing of phyllodes tumours of the breast reveals actionable mutations, and TERT promoter hotspot mutations and TERT gene amplification as likely drivers of progression	Piscuoglio S	2016	J Pathol	PMID:26832993; doi:10.1002/path.4672; PMCID:PMC4962788	PubMed + Scopus	Excluded (see Sheet6)	Excluded at full-text stage for wrong population/case report/small series/abstract/no extractable malignant PT
54	Malignant and borderline phyllodes tumor of breast treated with a multi-modality approach in a tertiary cancer care centre in North India	Mallick	2016	South Asian Journal of Cancer	doi:10.4103/2278-330X.179696; EID:2-s2.0-85002899765	Scopus	Excluded (see Sheet6)	Excluded at full-text stage for wrong population/case report/small series/abstract/no extractable malignant PT
55	Mutational analysis of MED12 in fibroadenomas and phyllodes tumors of the breast by means of targeted next-generation sequencing	Mishima C	2015	Breast Cancer Res Treat	PMID:26093648; doi:10.1007/s10549-015-3469-1	PubMed + Scopus	Excluded (see Sheet6)	Excluded at full-text stage for wrong population/case report/small series/abstract/no extractable malignant PT
56	Next-Gen Sequencing Exposes Frequent MED12 Mutations and Actionable Therapeutic Targets in Phyllodes Tumors	Cani AK	2015	Mol Cancer Res	PMID:25593300; doi:10.1158/1541-7786.MCR-14-0578; PMCID:PMC4936398	PubMed + Scopus	Excluded (see Sheet6)	Excluded at full-text stage for wrong population/case report/small series/abstract/no extractable malignant PT
57	Effects of adjuvant radiotherapy on borderline and malignant phyllodes tumors: A systematic review and meta-analysis	Zeng S	2015	Mol Clin Oncol	PMID:26137284; doi:10.3892/mco.2015.503; PMCID:PMC4471537	PubMed	Excluded (see Sheet6)	Excluded at full-text stage for wrong population/case report/small series/abstract/no extractable malignant PT
58	Importance of P53, Ki-67 expression in the differential diagnosis of benign/malignant phyllodes tumors of the breast	Kucuk U	2013	Indian J Pathol Microbiol	PMID:24056649; doi:10.4103/0377-4929.118690	PubMed + Scopus	Excluded (see Sheet6)	Excluded at full-text stage for wrong population/case report/small series/abstract/no extractable malignant PT
59	Phyllodes tumor of the breast: stromal overgrowth and histological classification are useful prognosis-predictive factors for local recurrence in patients with a positive surgical margin	Taira N	2007	Jpn J Clin Oncol	PMID:17932112; doi:10.1093/jjco/hym099	PubMed + Scopus	Excluded (see Sheet6)	Excluded at full-text stage for wrong population/case report/small series/abstract/no extractable malignant PT
60	The application of clinical variable-based nomogram in predicting overall survival in malignant phyllodes tumors of the breast	Li W	2023	Front Genet	PMID:37323673; doi:10.3389/fgene.2023.1133495; PMCID:PMC10265739	PubMed + Scopus	Excluded (see Sheet6)	Excluded at full-text stage for wrong population/case report/small series/abstract/no extractable malignant PT
61	Radiotherapy with apatinib for recurrence of malignant phyllodes tumor of the breast: A case report	Wu H	2020	Medicine (Baltimore)	PMID:32011486; doi:10.1097/MD.0000000000018808; PMCID:PMC7220223	PubMed + Scopus	Excluded (see Sheet6)	Excluded at full-text stage for wrong population/case report/small series/abstract/no extractable malignant PT
62	Long-Term Outcomes After Surgical Treatment of Malignant/Borderline Phyllodes Tumors of the Breast	Spanheimer	2019	Annals of Surgical Oncology	doi:10.1245/s10434-019-07210-4; EID:2-s2.0-85061721545	Scopus	Excluded (see Sheet6)	Excluded at full-text stage for wrong population/case report/small series/abstract/no extractable malignant PT
63	ASO Author Reflections: Malignant/Borderline Phyllodes Tumors Without Uniformly Poor Histologic Features Have an Excellent Prognosis	Spanheimer	2019	Annals of Surgical Oncology	doi:10.1245/s10434-019-07459-9; EID:2-s2.0-85066133898	Scopus	Excluded (see Sheet6)	Excluded at full-text stage for wrong population/case report/small series/abstract/no extractable malignant PT
64	Surgical treatment of borderline and malignant phyllodes tumors: the effect of the extent of resection and tumor characteristics on patient outcome	Onkendi EO	2014	Ann Surg Oncol	PMID:25034817; doi:10.1245/s10434-014-3909-x	PubMed + Scopus	Excluded (see Sheet6)	Excluded at full-text stage for wrong population/case report/small series/abstract/no extractable malignant PT
65	Correlation of p53 and MIB-1 expression with both the systemic recurrence and survival in cases of phyllodes tumors of the breast	Yonemori K	2006	Pathol Res Pract	PMID:16889904; doi:10.1016/j.prp.2006.05.006	PubMed + Scopus	Excluded (see Sheet6)	Excluded at full-text stage for wrong population/case report/small series/abstract/no extractable malignant PT
66	Malignant phyllodes tumour of the breast with early recurrence in a young patient	Klooz	2024	BMJ Case Reports	doi:10.1136/bcr-2023-258352; EID:2-s2.0-85188348436	Scopus	Excluded (see Sheet6)	Excluded at full-text stage for wrong population/case report/small series/abstract/no extractable malignant PT
67	Targeted DNA Sequencing in Diagnosis of Malignant Phyllodes Tumors With Emphasis on Tumors With Keratin and p63 Expression	Ye J	2024	Mod Pathol	PMID:39154782; doi:10.1016/j.modpat.2024.100593	PubMed + Scopus	Excluded (see Sheet6)	Excluded at full-text stage for wrong population/case report/small series/abstract/no extractable malignant PT
68	Relapsing malignant phyllodes tumour presenting as isolated acrometastases	Reason	2024	BMJ Case Reports	doi:10.1136/bcr-2023-258640; EID:2-s2.0-85197716235	Scopus	Excluded (see Sheet6)	Excluded at full-text stage for wrong population/case report/small series/abstract/no extractable malignant PT
69	Benign to Malignant, Malignant to Metastatic: Phyllodes Tumor Biology Transformation	Rai L	2024	Cureus	PMID:39022495; doi:10.7759/cureus.62487; PMCID:PMC11251937	PubMed	Excluded (see Sheet6)	Excluded at full-text stage for wrong population/case report/small series/abstract/no extractable malignant PT
70	Metastatic and Malignant Phyllodes Tumors of the Breast: An Update for Current Management	Goodwin B	2023	Am Surg	PMID:37611540; doi:10.1177/00031348231198114	PubMed + Scopus	Excluded (see Sheet6)	Excluded at full-text stage for wrong population/case report/small series/abstract/no extractable malignant PT
71	Single-institution outcomes after excision of benign phyllodes tumors: low recurrence risk even with positive margins	Balogun Z	2023	Breast Cancer Res Treat	PMID:36807012; doi:10.1007/s10549-023-06885-4; PMCID:PMC11225600	PubMed + Scopus	Excluded (see Sheet6)	Excluded at full-text stage for wrong population/case report/small series/abstract/no extractable malignant PT
72	Genomic characteristics of two breast malignant phyllodes tumors during pregnancy and lactation identified through whole-exome sequencing	Lei	2022	Orphanet Journal of Rare Diseases	doi:10.1186/s13023-022-02537-w; EID:2-s2.0-85140255625	Scopus	Excluded (see Sheet6)	Excluded at full-text stage for wrong population/case report/small series/abstract/no extractable malignant PT
73	Recurrent malignant phyllodes tumor of the breast: An extremely rare case of recurrence with only rhabdomyosarcoma components	Han	2022	SAGE Open Medical Case Reports	doi:10.1177/2050313X221116667; EID:2-s2.0-85135480055	Scopus	Excluded (see Sheet6)	Excluded at full-text stage for wrong population/case report/small series/abstract/no extractable malignant PT
74	A Case of Malignant Phyllodes Tumor of the Breast Metastasizing to the Ovary	Tada	2022	International Journal of Surgical Pathology	doi:10.1177/10668969211056912; EID:2-s2.0-85118991713	Scopus	Excluded (see Sheet6)	Excluded at full-text stage for wrong population/case report/small series/abstract/no extractable malignant PT
75	Invasive and Non-invasive Ductal Carcinoma within Malignant Phyllodes Tumour with Axillary Lymph Node Metastases	Erdogan O	2022	J Coll Physicians Surg Pak	PMID:36210658; doi:10.29271/jcpsp.2022.Supp2.S92	PubMed + Scopus	Excluded (see Sheet6)	Excluded at full-text stage for wrong population/case report/small series/abstract/no extractable malignant PT
76	Malignant phyllodes tumor with lymph node metastasis	Hameed	2022	Onkologia i Radioterapia	EID:2-s2.0-85147273797	Scopus	Excluded (see Sheet6)	Excluded at full-text stage for wrong population/case report/small series/abstract/no extractable malignant PT
77	Pancreatic metastasis from malignant phyllodes tumor of the breast	Lee SE	2021	Yeungnam Univ J Med	PMID:33242383; doi:10.12701/yujm.2020.00759; PMCID:PMC7787903	PubMed	Excluded (see Sheet6)	Excluded at full-text stage for wrong population/case report/small series/abstract/no extractable malignant PT
78	The role of adjuvant radiotherapy in patients with malignant phyllodes tumor of the breast: a propensity-score matching analysis	Zhao W	2021	Breast Cancer	PMID:32748225; doi:10.1007/s12282-020-01135-7; PMCID:PMC7796876	PubMed + Scopus	Excluded (see Sheet6)	Excluded at full-text stage for wrong population/case report/small series/abstract/no extractable malignant PT
79	Cutaneous Scalp Metastases of Malignant Phyllodes Tumor of the Breast	Lee HJ	2020	J Breast Cancer	PMID:32595994; doi:10.4048/jbc.2020.23.e18; PMCID:PMC7311367	PubMed + Scopus	Excluded (see Sheet6)	Excluded at full-text stage for wrong population/case report/small series/abstract/no extractable malignant PT
80	Using Genomic Sequencing to Explain an Exceptional Response to Therapy in a Malignant Phyllodes Tumor	Conduit	2020	JCO Precision Oncology	doi:10.1200/PO.20.00305; EID:2-s2.0-85096053412	Scopus	Excluded (see Sheet6)	Excluded at full-text stage for wrong population/case report/small series/abstract/no extractable malignant PT
[truncated: 7 more rows]

## Sheet: 6_Excluded48
Excluded_fulltext_ID	Title	First_author	Year	Journal	Identifier	Source	Reason_category	Reason_detail
[truncated: 48 more rows]

## Sheet: 7_Final34
Final_ID	Title	First_author	Year	Journal	Identifier	Source
[truncated: 34 more rows]
